# Supplementary material for: Longitudinal, genome-scale analysis of DNA methylation in twins from birth to 18 months of age reveals rapid epigenetic change in early life and pair-specific effects of discordance
Source: Genome Biol. 2013 May 22;14(5):R42. doi: 10.1186/gb-2013-14-5-r42 (PMC4054827; doi:10.1186/gb-2013-14-5-r42)
Supplement: Additional file 2 — Supplementary tables and legends. [file gb-2013-14-5-r42-S2.XLSX]

## Sheet: Table S1. Stringent aDMPs
Table S1. Stringent aDMPs. Adjusted p<0.05 and delta beta >0.2
probe ID		adj.P.Val	Average delta beta	CHR	MAPINFO	UCSC_RefGene_Name	UCSC_RefGene_Group	Relation_to_UCSC_CpG_Island	Fantom, promoter CpG density	DMR	Enhancer	Regulatory_Feature_Group	DHS
cg14709479		1.26975e-10	0.244006	1	1108924	TTLL10	TSS1500	N_Shore			TRUE	Unclassified_Cell_type_specific
cg10206052		2.48342e-15	0.245873	1	1251231	CPSF3L	Body	N_Shelf
cg08939275		3.12548e-10	0.219304	1	1251322	CPSF3L	Body	N_Shelf
cg19898526		1.94604e-15	0.255125	1	1275714	DVL1	Body	S_Shelf
cg10556264		2.45415e-16	0.281258	1	1277912	DVL1	Body
cg22709966		1.3961e-16	0.339934	1	1277995	DVL1	Body
cg23596199		6.86736e-16	0.26097	1	1281622	DVL1	Body	N_Shelf			TRUE
cg26108719		3.62095e-15	0.267693	1	1295147	MXRA8	TSS1500				TRUE
cg12407057		2.91312e-11	0.23268	1	1366206			S_Shelf			TRUE
cg13575252		2.59378e-08	0.226603	1	1477616	SSU72	Body	S_Shore				Gene_Associated_Cell_type_specific
cg02280859		3.45355e-10	0.219272	1	1711185	NADK	TSS1500	S_Shore		RDMR		Promoter_Associated
cg14087574		5.1261e-15	0.243084	1	1963794			S_Shore				Unclassified_Cell_type_specific	TRUE
cg08106279		1.33172e-13	0.25602	1	2060014	PRKCZ;PRKCZ;PRKCZ	5'UTR;Body;5'UTR	N_Shelf
cg24577455		3.0087e-14	0.207377	1	2069012	PRKCZ;PRKCZ;PRKCZ	5'UTR;Body	S_Shelf				Unclassified_Cell_type_specific
cg11503104		2.56225e-15	0.204093	1	2125122	C1orf86;LOC100128003;C1orf86	Body;TSS200	N_Shore				Unclassified_Cell_type_specific
cg16718276		1.02944e-10	0.216136	1	2125186	C1orf86;LOC100128003;C1orf86	Body;TSS200	N_Shore				Unclassified_Cell_type_specific
cg07842327		5.64273e-11	0.286712	1	2174725	SKI	Body
cg26605914		4.9849e-13	0.231144	1	2174798	SKI	Body
cg13488570		4.75494e-09	0.238776	1	2222253	SKI	Body	Island		RDMR	TRUE	Promoter_Associated_Cell_type_specific	TRUE
cg20168901		1.20178e-10	0.218727	1	2236443	SKI	Body	Island				Unclassified_Cell_type_specific
cg27294168		1.60445e-11	0.225822	1	2259878	MORN1	Body	S_Shore
cg12728061		4.80545e-13	0.23857	1	2383438						TRUE	Unclassified_Cell_type_specific
cg06215416		7.663e-14	0.24011	1	2383473						TRUE	Unclassified_Cell_type_specific
cg13384949		1.46466e-13	0.250543	1	2383501						TRUE	Unclassified_Cell_type_specific
cg15678662		6.87933e-14	0.295062	1	2465544			N_Shore			TRUE		TRUE
cg17806162		7.02617e-08	0.202361	1	2472133			Island				Unclassified_Cell_type_specific
cg14039138		1.94043e-17	0.36068	1	3383526	ARHGEF16	Body
cg09140232		8.84959e-13	0.200071	1	3530322			S_Shore			TRUE		TRUE
cg17163168		1.00977e-11	0.250374	1	3600735	TP73	Body						TRUE
cg13443938		6.67836e-17	-0.211611	1	4087214						TRUE
cg15605704		1.91826e-23	0.298299	1	4770676	AJAP1;AJAP1	Body	N_Shore			TRUE
cg15580684		1.76383e-18	0.259271	1	4770711	AJAP1;AJAP1	Body	N_Shore
cg12065138		8.02487e-20	0.348772	1	4771201	AJAP1;AJAP1	Body	N_Shore					TRUE
cg02837536		9.09534e-07	0.277128	1	4771682	AJAP1;AJAP1	Body	Island					TRUE
cg03895593		3.77072e-12	0.200416	1	6064094							Unclassified_Cell_type_specific
cg15731815		2.47328e-12	0.201399	1	6269260	RNF207	Body	Island			TRUE	Promoter_Associated	TRUE
cg01373911		2.36019e-10	0.246415	1	6269367	RNF207	Body	Island	Low		TRUE	Promoter_Associated
cg25286333		9.06048e-11	0.204573	1	6269448	RNF207	Body	Island			TRUE	Promoter_Associated	TRUE
cg24927687		2.84857e-12	0.251355	1	6336519	ACOT7;ACOT7;ACOT7;ACOT7	Body	N_Shelf			TRUE		TRUE
cg16034168		5.24036e-19	0.469999	1	6336711	ACOT7;ACOT7;ACOT7;ACOT7	Body	N_Shelf			TRUE		TRUE
cg04871364		2.50007e-07	0.211034	1	6501062	ESPN	Body	Island				Unclassified
cg01337514		5.4386e-20	0.29824	1	6511026	ESPN	Body	N_Shore
cg12406391		3.35222e-08	0.261917	1	6520194	ESPN	Body	N_Shore				Promoter_Associated_Cell_type_specific	TRUE
cg09265619		1.46933e-23	-0.301311	1	6659205	KLHL21	Body	Island
cg13356540		5.80813e-22	0.37226	1	7449057	CAMTA1	Body				TRUE
cg13202213		2.97894e-21	0.340225	1	7532211	CAMTA1	Body					Unclassified_Cell_type_specific	TRUE
cg05048259		1.02502e-12	0.255318	1	7622560	CAMTA1	Body
cg22229039		1.11832e-20	-0.254746	1	7842159			N_Shore				Unclassified_Cell_type_specific
cg23987789		2.33176e-23	-0.352952	1	7842406			N_Shore
cg15676711		4.42091e-12	0.220258	1	8072453	ERRFI1	3'UTR				TRUE
cg00020474		1.09793e-13	0.202666	1	8214963						TRUE	Unclassified_Cell_type_specific
cg15629868		6.97508e-15	-0.209278	1	8319945						TRUE	Unclassified_Cell_type_specific
cg23209606		3.7446e-13	0.214849	1	8515930	RERE;RERE	Body				TRUE
cg23737366		1.58471e-17	0.228412	1	9149026	SLC2A5	TSS1500
cg17952939		7.82529e-17	-0.221541	1	9154250				Low
cg16553238		1.1186e-16	-0.218443	1	9154254				Low
cg12385729		8.27478e-12	0.233117	1	9243679			Island
cg19706390		3.18148e-17	0.246903	1	10709702	CASZ1;CASZ1	Body	S_Shore
cg27170141		2.21641e-14	0.233207	1	10711044	CASZ1;CASZ1	Body	N_Shelf			TRUE
cg02634861		6.96413e-18	-0.244732	1	10757954	CASZ1;CASZ1	5'UTR	Island
cg02971581		6.88904e-11	0.226487	1	10895950			Island			TRUE		TRUE
cg26426938		8.3936e-13	0.203615	1	10948457
cg15078958		8.70383e-15	0.304318	1	10997656							Unclassified_Cell_type_specific
cg18947360		2.27036e-11	0.216161	1	11112976						TRUE
cg05750884		1.16372e-21	0.405705	1	11162183			S_Shelf
cg04984556		3.38751e-13	0.200963	1	11359053						TRUE
cg13986670		5.37464e-14	0.250083	1	11708792	FBXO2	Body	Island			TRUE
cg18792022		1.07938e-08	0.223438	1	11709271	FBXO2	Body	Island			TRUE		TRUE
cg13875012		5.13457e-08	0.239146	1	11710610	FBXO2	Body	Island				Unclassified	TRUE
cg00502254		9.10794e-15	0.205036	1	12201600	TNFRSF8;TNFRSF8	Body
cg07586026		5.5271e-14	0.256499	1	12600225			N_Shore					TRUE
cg07242540		3.28136e-15	0.205893	1	12600348			Island					TRUE
cg24541835		1.93933e-16	-0.287444	1	12651540	DHRS3	Body
cg23954416		6.84864e-16	0.303477	1	13909161	PDPN;PDPN	TSS1500	N_Shore			TRUE
cg16590190		7.37594e-10	0.254501	1	13909522	PDPN;PDPN	TSS1500	N_Shore
cg01411652		4.35288e-12	0.224028	1	14113172	PRDM2;PRDM2;PRDM2;PRDM2	Body;3'UTR
cg15568145		6.27892e-09	0.219866	1	14113203	PRDM2;PRDM2;PRDM2;PRDM2	Body;3'UTR
cg21005438		1.54953e-11	0.260378	1	15541182	TMEM51;TMEM51;TMEM51;TMEM51	5'UTR	Island
cg11741753		3.97315e-07	0.207083	1	15541217	TMEM51;TMEM51;TMEM51;TMEM51	5'UTR	Island
cg25469418		8.031e-15	0.262222	1	15541349	TMEM51;TMEM51;TMEM51;TMEM51	5'UTR	Island
cg25980637		2.06484e-05	0.204012	1	16163967	FLJ37453	Body	Island
cg17463745		2.42057e-12	0.239283	1	16554402			S_Shore
cg16312002		3.68407e-08	0.232676	1	16554558			S_Shore
cg00172227		5.74461e-19	0.228108	1	18006887	ARHGEF10L;ARHGEF10L	Body					Unclassified_Cell_type_specific
cg22871801		1.78234e-11	0.237509	1	19245969	IFFO2	Body
cg13173305		1.65115e-15	0.227201	1	19322300							Unclassified_Cell_type_specific
cg17833419		9.81561e-12	0.234984	1	19392447							Unclassified_Cell_type_specific
cg09356672		1.80979e-08	0.214078	1	19665131			Island			TRUE	Gene_Associated_Cell_type_specific
cg04928049		3.2979e-13	0.315568	1	19665240			Island			TRUE
cg15676500		4.63376e-13	0.201635	1	19665446	CAPZB	3'UTR	S_Shore			TRUE
cg25141181		1.35413e-15	0.289348	1	19665757	CAPZB	3'UTR	S_Shore			TRUE
cg21813747		9.94393e-18	-0.291271	1	19969931	NBL1;NBL1	TSS1500;Body	N_Shore
cg13551754		1.26288e-09	0.234095	1	21619913	ECE1	Body	S_Shelf			TRUE	Promoter_Associated
cg03727673		3.66381e-21	0.331567	1	21966420	RAP1GAP;RAP1GAP;RAP1GAP	Body;5'UTR						TRUE
cg06993467		1.4646e-24	0.441875	1	21966500	RAP1GAP;RAP1GAP;RAP1GAP	Body;5'UTR
cg17022577		3.65356e-21	0.371214	1	22448979	WNT4	Body	S_Shelf			TRUE
cg01435109		1.70847e-21	-0.215692	1	23496648	LUZP1;LUZP1	TSS1500					Promoter_Associated
cg02343604		1.23158e-18	0.278966	1	23884703	ID3	3'UTR	N_Shore				Unclassified
cg21273275		9.74413e-07	0.215559	1	24648328	GRHL3;GRHL3;GRHL3	TSS1500;Body	Island				Unclassified	TRUE
cg18792528		6.56445e-12	0.246693	1	25893735	LDLRAP1	3'UTR				TRUE	Unclassified	TRUE
cg06092310		2.22619e-20	0.316309	1	26097918	MAN1C1	Body	Island				Unclassified_Cell_type_specific
cg05193538		2.35604e-18	0.302633	1	26097991	MAN1C1	Body	Island				Unclassified_Cell_type_specific
cg00465927		5.52804e-23	-0.426135	1	26190114	PAQR7	Body	S_Shelf
cg11197916		2.4606e-07	0.200539	1	26249040			N_Shore				Unclassified_Cell_type_specific
cg19743891		1.21727e-06	0.252949	1	26644573	UBXN11;UBXN11;CD52	1stExon;5'UTR;Body					Unclassified
cg00730820		6.71428e-19	-0.201776	1	27694390	MAP3K6	TSS1500	S_Shore
cg19768125		4.09517e-16	0.210803	1	27917983	AHDC1	5'UTR				TRUE	Unclassified_Cell_type_specific
cg17164905		1.05015e-14	0.308597	1	27931310	AHDC1	TSS1500	S_Shore
cg14181576		7.42036e-11	0.284582	1	27961563	FGR	5'UTR	Island				Promoter_Associated
cg09370867		9.23965e-10	0.232021	1	27961680	FGR;FGR	1stExon;5'UTR	Island	Low
cg16922167		6.43554e-10	0.200833	1	27961746	FGR	TSS200	Island	Low
cg11684541		1.74732e-12	0.226277	1	31161270			S_Shelf
cg21861265		6.20884e-15	0.281583	1	31457938	PUM1;PUM1	Body		Low
cg21546601		6.19263e-06	0.22451	1	31982773	LOC284551	TSS1500
cg00958944		3.65569e-21	-0.318871	1	32577363	KPNA6	Body	S_Shelf
cg10325497		2.31939e-23	0.203927	1	32739049	LCK;LCK	5'UTR;TSS1500	N_Shore			TRUE
cg20239639		4.98703e-19	0.217726	1	32739493	LCK;LCK	5'UTR;TSS1500	N_Shore			TRUE	Promoter_Associated_Cell_type_specific	TRUE
cg05710142		1.64136e-11	0.237169	1	33223592	KIAA1522	Body	S_Shelf
cg21167532		7.41981e-14	0.235636	1	33231272	KIAA1522	Body		Low
cg06851000		1.3217e-08	0.211124	1	33627109	TRIM62	Body	S_Shore
cg14285365		4.52931e-12	0.209974	1	36643743	MAP7D1	Body	N_Shore				Gene_Associated_Cell_type_specific
cg17827328		1.26765e-06	0.204737	1	36817299	STK40	Body				TRUE		TRUE
cg26164879		3.82317e-13	0.267677	1	38599626						TRUE
cg03331978		2.33428e-13	0.260333	1	38600001						TRUE
cg23237972		2.9509e-08	0.245072	1	39281726			N_Shore		RDMR		Unclassified_Cell_type_specific
cg13202591		8.02535e-14	0.328808	1	39281887			N_Shore				Unclassified_Cell_type_specific
cg19224645		2.33041e-14	0.36322	1	39282003			N_Shore
cg08106973		2.75332e-18	-0.296273	1	40399833						TRUE		TRUE
cg04100190		2.82818e-06	0.202737	1	40783264	COL9A2	TSS1500	S_Shore	Low
cg14519252		5.12578e-11	0.216561	1	41397795						TRUE
cg25193276		6.19096e-16	0.255867	1	41901646						TRUE
cg00861010		8.76289e-18	-0.307893	1	41966113			S_Shelf					TRUE
cg14663208		1.14747e-16	0.20536	1	42367407	HIVEP3;HIVEP3	5'UTR				TRUE
cg00344209		2.4891e-13	0.261488	1	43471256			N_Shore
cg22875872		3.61899e-08	0.314913	1	44031756	PTPRF;PTPRF	Body	Island				Unclassified_Cell_type_specific
cg23212751		1.29866e-09	0.242845	1	44401433	ARTN;ARTN;ARTN;ARTN;ARTN	TSS1500;Body	N_Shore
cg11134246		9.54316e-11	0.21551	1	44458001	CCDC24	Body	S_Shore				Promoter_Associated
cg09470012		7.2737e-16	0.236522	1	44509516
cg09409484		5.77267e-20	0.287667	1	45770648	LOC400752	Body	S_Shore			TRUE	Promoter_Associated
cg11750580		7.40456e-11	0.222046	1	46088336	CCDC17	Body	Island
cg00346985		5.28085e-10	0.215161	1	46940516			S_Shore
cg17918558		1.81242e-11	0.238948	1	46945595						TRUE
cg06824199		1.95608e-17	0.365453	1	47157809	KIAA0494	Body				TRUE
cg25342481		1.10504e-15	0.251078	1	47449205						TRUE
cg26523175		9.85581e-21	-0.42099	1	47656423	PDZK1IP1	TSS1500
cg15496956		8.94277e-15	0.21946	1	47701206			S_Shelf
cg01881474		4.00281e-23	0.230569	1	48242657						TRUE
cg18376692		1.38271e-14	0.20231	1	48452465			S_Shelf		RDMR
cg07202054		2.45825e-10	0.240313	1	48452740			S_Shelf		RDMR
cg04084173		1.10298e-08	0.203604	1	48458049			N_Shore		RDMR
cg20390237		2.63541e-06	0.231277	1	48965049						TRUE
cg17140222		1.7252e-10	0.222358	1	52385047	RAB3B	3'UTR
cg03950476		5.55583e-10	0.214479	1	53019814	ZCCHC11;ZCCHC11;ZCCHC11	TSS1500	S_Shore
cg24107728		1.51078e-15	0.221039	1	53760337	LRP8;LRP8;LRP8;LRP8	Body				TRUE	Unclassified
cg04162383		1.64816e-14	0.239216	1	53973673	GLIS1	Body				TRUE
cg23174919		1.89512e-12	0.215067	1	53977855	GLIS1	Body				TRUE		TRUE
cg09787089		1.80552e-16	0.263499	1	54739176	SSBP3;SSBP3;SSBP3	Body				TRUE	Unclassified	TRUE
cg16096432		1.46161e-08	0.211973	1	54776890	SSBP3;SSBP3;SSBP3	Body				TRUE	Unclassified_Cell_type_specific	TRUE
cg21415998		7.97625e-22	0.340132	1	54818615	SSBP3;SSBP3;SSBP3	Body	N_Shelf			TRUE
cg02927682		1.042e-19	0.458646	1	54844424	SSBP3;SSBP3;SSBP3	Body				TRUE
cg00988037		1.34947e-09	0.229397	1	54869007	SSBP3;SSBP3;SSBP3	Body	N_Shore		CDMR
cg24550149		2.76842e-13	0.250644	1	55246954	TTC22	Body	Island			TRUE
cg19022697		1.65843e-11	0.240663	1	55247140	TTC22	Body	Island			TRUE
cg15645660		3.92372e-10	0.217537	1	55247356	TTC22	Body	Island			TRUE
cg02008416		9.49364e-12	0.251387	1	55445880	TMEM61	TSS1500	N_Shore			TRUE
cg10181192		6.76094e-09	0.23161	1	56840643						TRUE	Unclassified_Cell_type_specific
cg05374238		7.41576e-13	0.264687	1	57285466	C1orf168	TSS200				TRUE
cg15712974		4.93408e-11	0.206566	1	59318844						TRUE
cg24087736		3.46592e-19	-0.342424	1	68301529			S_Shelf
cg14178428		2.78427e-26	-0.347437	1	68849791						TRUE
cg10624729		2.51648e-18	0.231776	1	78298207	FAM73A	Body				TRUE
cg16902156		6.07707e-15	0.248006	1	84864089	DNASE2B;UOX	TSS200;TSS1500					Unclassified_Cell_type_specific
cg00418071		8.1347e-17	0.258671	1	86073001						TRUE	Unclassified_Cell_type_specific	TRUE
cg03899643		1.37799e-13	-0.228701	1	90205170						TRUE
cg09267056		8.5908e-09	0.216514	1	90410109						TRUE
cg25352733		1.01561e-11	0.285424	1	94060102	BCAR3	Body				TRUE
cg04165508		0.000275075	0.208381	1	94167631						TRUE		TRUE
cg01922613		1.99647e-12	0.221648	1	94560851	ABCA4	Body				TRUE
cg18185648		1.23016e-18	0.323012	1	94561065	ABCA4	Body				TRUE
cg27514730		1.50049e-17	0.267538	1	95027075						TRUE
cg12422351		1.96335e-11	0.252834	1	95201226						TRUE
cg24601327		1.1916e-13	0.243033	1	96526353						TRUE
cg10772169		1.46566e-10	0.229117	1	100315213	AGL;AGL;AGL;AGL;AGL	TSS1500	N_Shore				Promoter_Associated
cg26256793		4.24388e-16	0.296648	1	103574469	COL11A1;COL11A1;COL11A1;COL11A1	TSS1500				TRUE
cg03520644		1.11446e-15	0.291106	1	103574523	COL11A1;COL11A1;COL11A1;COL11A1	TSS1500				TRUE
cg00172849		8.46774e-13	0.243457	1	103574532	COL11A1;COL11A1;COL11A1;COL11A1	TSS1500				TRUE
cg02988730		8.78711e-20	0.226204	1	110167509	AMPD2;AMPD2;AMPD2	Body;TSS1500				TRUE	Promoter_Associated_Cell_type_specific
cg17036469		2.25052e-09	0.215302	1	110167590	AMPD2;AMPD2;AMPD2	Body;TSS1500				TRUE
cg20803293		1.21541e-05	0.200776	1	110254709	GSTM5	TSS200
cg22864244		1.37859e-06	0.205898	1	110255096	GSTM5	Body
cg13942103		2.05056e-22	-0.392112	1	111177829							Promoter_Associated_Cell_type_specific
cg01440333		2.35387e-21	-0.359822	1	111770111	CHI3L2;CHI3L2	TSS200
cg10045881		7.5842e-24	-0.473163	1	111770291	CHI3L2;CHI3L2;CHI3L2;CHI3L2	1stExon;5'UTR
cg01878963		2.5599e-18	-0.21284	1	112147900						TRUE		TRUE
cg10039567		9.58079e-17	0.264705	1	112395111	KCND3;KCND3	Body				TRUE
cg17966227		6.61463e-13	0.294005	1	113738233			N_Shelf
cg12160664		9.75542e-10	0.230599	1	114521853	OLFML3	TSS200					Unclassified
cg22374525		1.32782e-11	0.262122	1	116370764			N_Shore
cg26156256		7.70652e-18	0.234215	1	116370891			Island					TRUE
cg21172278		6.66109e-19	-0.255352	1	117637160	MIR942;TTF2	TSS200;Body				TRUE
cg25746903		3.48165e-23	0.414011	1	117811278						TRUE
cg14014098		1.75696e-07	0.231767	1	143663862			Island
cg22395335		1.64466e-08	0.215533	1	147851370
cg19750321		1.11183e-14	0.223339	1	150808973	ARNT;ARNT;ARNT	Body					Gene_Associated_Cell_type_specific
cg13073141		8.13771e-12	0.255695	1	150948024	LASS2;LASS2	TSS1500	S_Shore
cg05630111		4.01422e-15	0.290399	1	150948030	LASS2;LASS2	TSS1500	S_Shore
cg09143801		1.45175e-09	0.250035	1	151105049	SEMA6C	Body	Island				Unclassified_Cell_type_specific	TRUE
cg07596668		3.38087e-11	0.217057	1	151509825	CGN	3'UTR	N_Shelf					TRUE
cg10781408		3.69584e-07	0.200201	1	151810899	C2CD4D;LOC100132111	Body;TSS200	Island	Low
cg24051554		3.98385e-08	0.241095	1	151811620	LOC100132111;C2CD4D	Body;5'UTR	Island		RDMR
cg13498757		9.27345e-05	0.211764	1	152161927			Island		RDMR		Unclassified
cg00998782		1.26652e-15	-0.222955	1	152815459	LCE6A;LCE6A	1stExon;5'UTR
cg26303281		2.33125e-11	0.200525	1	153515622	S100A5	TSS1500				TRUE
cg26010099		5.35865e-09	0.227465	1	153587702	S100A14	Body				TRUE
cg08264805		7.50922e-17	0.202124	1	155291224	RUSC1;RUSC1;C1orf104	5'UTR;Body	N_Shore			TRUE	Gene_Associated	TRUE
cg16549043		1.22142e-20	0.243603	1	156050126	MEX3A	Body	N_Shore				Unclassified_Cell_type_specific
cg22610676		4.75768e-17	0.217832	1	156393461	C1orf61	5'UTR	S_Shore		RDMR
cg17478282		1.2606e-15	0.210282	1	156549378	TTC24	TSS200
cg06188545		9.14527e-10	0.214405	1	156863643	PEAR1	5'UTR	Island
cg04105712		7.6002e-14	0.221345	1	158086146			S_Shelf					TRUE
cg10179949		1.387e-12	0.20131	1	159795589	SLAMF8	TSS1500
cg24035898		2.25807e-08	0.214662	1	159825595	VSIG8;C1orf204	Body;TSS1500	S_Shore
cg03525467		2.88699e-13	0.202219	1	160098048	ATP1A2	Body						TRUE
cg08279665		2.37253e-17	0.254098	1	160146152	ATP1A4;ATP1A4	TSS1500;Body
cg17833106		1.65931e-09	0.270341	1	161060000	PVRL4	TSS1500
cg20740051		4.08986e-11	0.211844	1	161147718	B4GALT3	TSS1500	S_Shore				Promoter_Associated
cg23711051		1.57969e-14	0.29437	1	162874807						TRUE
cg06750897		1.66388e-11	0.26354	1	164545553	PBX1	Body	Island		RDMR
cg18181229		2.21641e-14	0.334437	1	164545699	PBX1	Body	Island
cg24477315		2.04528e-14	0.202665	1	164570052	PBX1	Body				TRUE
cg24641302		8.96488e-11	0.322492	1	165087025			Island
cg23971170		2.29077e-09	0.21561	1	165326269	LMX1A	TSS1500	Island		DMR	TRUE
cg16410524		4.36552e-13	0.316129	1	167604788	RCSD1	Body				TRUE
cg25726080		2.29798e-10	0.22107	1	167682729			N_Shore		RDMR		Promoter_Associated_Cell_type_specific
cg27582007		9.59792e-11	0.280512	1	167682788			N_Shore		RDMR		Promoter_Associated_Cell_type_specific
cg20491991		2.13642e-15	0.324449	1	167683013			N_Shore		RDMR
cg17971251		8.48157e-17	0.259038	1	177907297	SEC16B	Body				TRUE
cg26004771		6.79191e-06	0.202521	1	178456093			Island
cg04108706		3.34722e-17	0.224654	1	180126520	QSOX1;QSOX1	Body	S_Shore
cg12124589		3.95815e-18	0.274604	1	180127817	QSOX1;QSOX1	Body	S_Shelf
cg15109744		3.11712e-19	0.368613	1	180917873						TRUE	Unclassified_Cell_type_specific	TRUE
cg16403565		9.8295e-09	0.204018	1	181122245						TRUE	Unclassified	TRUE
cg26803289		4.24959e-14	0.33493	1	182760430	NPL	TSS1500	S_Shore				Unclassified_Cell_type_specific
cg02814691		2.21641e-14	0.336006	1	182760900	NPL	TSS1500	S_Shore
cg21606956		7.317e-14	0.216121	1	184211934						TRUE
cg18438894		7.39546e-18	0.277103	1	184377525	C1orf21	5'UTR				TRUE
cg21777154		2.41061e-20	0.343622	1	184396304	C1orf21	5'UTR				TRUE
cg19940077		8.99775e-12	0.201843	1	200842282	GPR25	1stExon	Island
cg06854264		4.47445e-20	0.427911	1	200861254	C1orf106	Body	S_Shore		CDMR			TRUE
cg16409409		2.82619e-12	0.253504	1	200861597	C1orf106	Body	S_Shore		CDMR
cg11418783		2.13001e-10	0.218679	1	201369650	LAD1	TSS1500	S_Shore
cg21818533		1.10549e-19	-0.206846	1	203299859			S_Shelf
cg03471436		8.37654e-16	0.208002	1	204046026	SOX13	5'UTR	S_Shore
cg22346959		1.21592e-13	0.229915	1	204082391	SOX13	Body				TRUE
cg05606799		1.46583e-15	0.322862	1	204165307	KISS1	5'UTR
cg12615148		9.86039e-18	0.249389	1	204165688	KISS1	TSS200
cg26106304		1.10643e-26	-0.333787	1	204256149	PLEKHA6	5'UTR					Promoter_Associated_Cell_type_specific
cg15512534		2.83332e-15	0.265569	1	205271231	NUAK2	3'UTR				TRUE
cg02520707		9.98288e-21	0.375717	1	205418278	MIR135B	TSS1500				TRUE
cg09852221		3.91715e-18	0.200762	1	205912646	SLC26A9;SLC26A9	TSS200
cg02912371		8.29138e-20	0.247499	1	205913859	SLC26A9;SLC26A9	TSS1500
cg15461340		7.04426e-26	-0.322565	1	206288145	C1orf186;C1orf186	1stExon;5'UTR
cg26897909		3.0396e-13	0.250001	1	206629196	SRGAP2;SRGAP2;SRGAP2	Body;3'UTR				TRUE
cg07350078		1.56557e-14	-0.219887	1	206637459	SRGAP2;SRGAP2	3'UTR				TRUE
cg23916516		3.191e-06	0.21973	1	207158870						TRUE
cg17877600		1.17018e-25	-0.352254	1	208005598							Promoter_Associated_Cell_type_specific
cg22364465		3.36784e-15	0.248995	1	208352754	PLXNA2	Body				TRUE
cg01071185		2.84517e-13	0.262537	1	209629286						TRUE
cg23621496		1.7213e-11	0.222087	1	211667487	RD3;RD3	TSS1500
cg06093152		2.60168e-23	-0.334909	1	212662017						TRUE
cg18147098		6.36096e-13	0.305222	1	212688916			S_Shore
cg10533103		1.80568e-15	0.272656	1	212688961			S_Shore
cg23075506		1.79015e-13	0.317622	1	212688997			S_Shore
cg11200222		2.20859e-07	0.212723	1	215255110	KCNK2;KCNK2;KCNK2	TSS1500;Body	N_Shore		DMR
cg20991819		3.40045e-18	-0.212359	1	218617769	TGFB2;TGFB2	3'UTR
cg05155775		4.132e-13	0.215541	1	220102434	SLC30A10	TSS1500	S_Shore					TRUE
cg07584855		3.86701e-06	0.205388	1	221055545	HLX	Body	Island		RDMR		Unclassified_Cell_type_specific
cg23805594		2.33375e-10	0.238962	1	221933302						TRUE
cg13378649		2.78644e-18	-0.364416	1	222927856						TRUE		TRUE
cg06756211		4.92673e-05	0.217212	1	223936799	CAPN2;CAPN2	Body	Island				Promoter_Associated	TRUE
cg19598416		2.56617e-12	0.256851	1	223936812	CAPN2;CAPN2	Body	Island		DMR		Promoter_Associated	TRUE
cg02582848		6.38297e-08	0.212421	1	224075899						TRUE		TRUE
cg24688946		2.29512e-10	0.214878	1	225634976						TRUE
cg02570888		4.58433e-06	0.20003	1	225864873			N_Shore
cg01077274		3.1952e-10	0.239583	1	225865487			S_Shore			TRUE
cg05049329		5.40005e-06	0.221472	1	226924846	ITPKB	Body	Island				Promoter_Associated
cg13092405		3.96888e-18	0.364378	1	228075423			Island
cg12623852		1.01993e-17	0.303662	1	228075452			Island
cg10909939		4.98513e-14	0.264692	1	228075683			Island
cg12210914		2.68633e-12	0.234181	1	228075694			Island
cg10962762		5.72658e-15	0.381262	1	228075749			Island
cg03065165		5.8566e-10	0.226573	1	228337503	GJC2	TSS200
cg20848130		2.39127e-10	0.215428	1	228337776	GJC2	5'UTR				TRUE
cg01552707		3.59827e-10	0.236088	1	228351588			N_Shore
cg15732451		3.22294e-14	0.339306	1	228997949						TRUE
cg20800892		6.57063e-15	-0.230183	1	229374634						TRUE
cg10442549		3.76293e-17	0.342984	1	230818260	COG2;COG2	Body				TRUE
cg03980366		1.25624e-16	0.234413	1	230882959	CAPN9;CAPN9	TSS1500;TSS200
cg24078695		1.36292e-12	0.209772	1	230882977	CAPN9;CAPN9	TSS200
cg01432692		7.60852e-16	0.234243	1	232674637						TRUE
cg13365620		7.01236e-10	0.211181	1	235529879	TBCE;TBCE	TSS1500
cg16662846		4.40497e-10	0.328223	1	238648845	LOC339535	Body
cg20308540		8.91543e-13	0.219532	1	242612849	PLD5	5'UTR
cg16126286		2.05119e-11	0.247866	1	243646235	SDCCAG8	Body	N_Shore			TRUE	Unclassified_Cell_type_specific	TRUE
cg24506394		9.29931e-14	0.318169	1	246135274	SMYD3;SMYD3	Body	N_Shelf				Unclassified_Cell_type_specific
cg10205958		6.41705e-22	0.356742	1	246787626	CNST;CNST	Body	S_Shelf
cg11539351		3.50193e-25	0.290937	2	65925						TRUE
cg18672716		5.13188e-18	-0.233296	2	193256
cg25687642		1.02163e-14	0.268439	2	210871			N_Shelf
cg17600393		1.93319e-10	0.212751	2	1051107	SNTG2	Body	N_Shore		RDMR			TRUE
cg07621239		1.25883e-13	0.242337	2	1598287			S_Shelf					TRUE
cg07855242		7.13613e-06	0.202609	2	1841068	MYT1L	Body	N_Shore			TRUE
cg14880257		2.59675e-12	0.226913	2	1913531	MYT1L	Body
cg16182685		7.20756e-12	0.211757	2	3260980	TSSC1	Body
cg15971879		2.30732e-21	0.262157	2	3467236	TTC15	Body
cg16675485		5.88685e-18	0.360624	2	6055439						TRUE	Unclassified_Cell_type_specific
cg05991902		2.06576e-17	0.278531	2	9385082	ASAP2;ASAP2	Body				TRUE
cg06627617		7.562e-15	0.329147	2	9471179	ASAP2;ASAP2	Body				TRUE
cg06549275		6.75901e-14	0.206428	2	9471231	ASAP2;ASAP2	Body				TRUE
cg11945095		4.29055e-13	0.294229	2	10086923			N_Shelf			TRUE
cg20702913		5.02471e-14	0.200329	2	10183115	KLF11	TSS1500	Island				Unclassified
cg05240610		5.53214e-16	0.208262	2	10365538						TRUE
cg11915812		2.6521e-20	0.22346	2	10554240	HPCAL1;HPCAL1	5'UTR				TRUE		TRUE
cg22707563		2.26074e-15	0.308706	2	10615905
cg19361181		6.30307e-14	0.286591	2	10616043
cg05146922		2.3629e-18	-0.229667	2	10634174						TRUE	Promoter_Associated_Cell_type_specific	TRUE
cg00708603		3.92839e-20	-0.23053	2	16463534						TRUE
cg21619325		1.8725e-15	0.239921	2	19559211	OSR1	TSS1500	N_Shore		RDMR
cg01420491		1.78111e-13	0.266137	2	20834624	HS1BP3	Body				TRUE	Unclassified	TRUE
cg08569786		2.36783e-14	0.217624	2	23616768	KLHL29	5'UTR				TRUE
cg14301710		1.77031e-12	0.207479	2	23981284	ATAD2B	Body				TRUE
cg15391491		1.94239e-13	0.306629	2	25383404			N_Shore			TRUE
cg13430552		3.75616e-20	0.239903	2	25427652			S_Shore				Unclassified_Cell_type_specific
cg26544247		1.19339e-12	0.250199	2	25473781	DNMT3A;DNMT3A;DNMT3A	Body	N_Shore			TRUE
cg15843262		3.92623e-19	0.422845	2	25473895	DNMT3A;DNMT3A;DNMT3A	Body	N_Shore			TRUE
cg20702417		1.19717e-18	0.221869	2	25538295	DNMT3A;DNMT3A;DNMT3A	5'UTR				TRUE	Promoter_Associated	TRUE
cg17137500		3.04467e-13	0.217778	2	25557120	DNMT3A;DNMT3A;DNMT3A	5'UTR				TRUE	Unclassified_Cell_type_specific
cg04256886		2.81094e-15	0.207954	2	25603640	DTNB;DTNB;DTNB;DTNB;DTNB	Body	S_Shelf
cg11273176		3.13673e-11	0.20377	2	26947126	KCNK3	Body	N_Shelf	Low				TRUE
cg16398133		7.76849e-11	0.20185	2	26947234	KCNK3	Body	N_Shelf	Low				TRUE
cg03253556		1.87787e-15	0.243547	2	27505196	TRIM54;TRIM54	TSS1500				TRUE
cg12926357		6.40411e-15	0.219637	2	27505396	TRIM54;TRIM54	TSS1500				TRUE
cg23459424		2.65231e-15	0.265552	2	28549125	BRE;BRE;BRE;BRE;BRE	3'UTR;Body;3'UTR				TRUE
cg12224508		5.36996e-06	0.20459	2	28589782						TRUE	Unclassified_Cell_type_specific
cg26828494		3.80256e-19	0.308254	2	28986014	PPP1CB;PPP1CB	Body				TRUE
cg03801871		6.5268e-14	0.323244	2	30453395	LBH	TSS1500	N_Shore				Unclassified_Cell_type_specific
cg07078732		6.98124e-12	0.205001	2	30505165						TRUE	Unclassified_Cell_type_specific
cg00017826		9.69849e-19	0.313403	2	30644955						TRUE	Unclassified_Cell_type_specific
cg12620461		1.85312e-17	0.280958	2	31441312	CAPN14	TSS1500
cg08251399		3.3394e-10	0.21247	2	31457608	EHD3	1stExon	Island				Promoter_Associated
cg07185119		1.76675e-12	0.298853	2	31459843	EHD3	Body	S_Shelf
cg06915570		5.58293e-16	0.201442	2	31522601						TRUE
cg23336143		2.64091e-07	0.212022	2	36635519	CRIM1	Body				TRUE
cg09154591		3.60745e-16	-0.216438	2	36923828	VIT	TSS200				TRUE
cg22938061		3.00784e-12	0.257758	2	37703400						TRUE
cg06480171		4.53082e-10	0.222892	2	37853482						TRUE	Unclassified
cg16163382		7.1582e-13	0.273533	2	37938640						TRUE		TRUE
cg06638795		9.87944e-09	0.343076	2	42719933	KCNG3;KCNG3	Body	Island
cg14706297		2.45867e-08	0.203088	2	43328266			Island					TRUE
cg03593578		2.03918e-07	0.202192	2	45028225			N_Shore		RDMR
cg13414270		3.35027e-10	0.235629	2	45465395						TRUE	Unclassified_Cell_type_specific	TRUE
cg03075156		1.00835e-12	0.262425	2	45986586	PRKCE	Body				TRUE
cg23924526		4.43305e-23	0.223099	2	45998548	PRKCE	Body				TRUE	Unclassified_Cell_type_specific
cg22549086		7.40439e-07	0.202614	2	46406516	PRKCE	Body				TRUE	Unclassified	TRUE
cg19311375		1.0489e-14	-0.216709	2	46542361	EPAS1	Body				TRUE		TRUE
cg13204236		2.31741e-08	0.211055	2	47476732						TRUE
cg25073998		3.83878e-19	0.202083	2	47492481						TRUE
cg15110473		1.29809e-08	0.201513	2	47716517							Unclassified_Cell_type_specific
cg00981060		1.37285e-13	0.290154	2	47736753						TRUE
cg20872981		1.57811e-14	0.220877	2	54710221	SPTBN1	5'UTR			RDMR	TRUE		TRUE
cg03365520		3.90169e-14	0.200434	2	54867326	SPTBN1;SPTBN1	Body				TRUE
cg01865786		9.9665e-12	0.256299	2	60743489	BCL11A;BCL11A;BCL11A	Body				TRUE	Gene_Associated_Cell_type_specific
cg06949933		3.7364e-17	-0.284511	2	61406491	AHSA2	5'UTR	S_Shore		RDMR	TRUE
cg00458927		2.36752e-09	0.247638	2	62116573	CCT4	TSS1500	S_Shore
cg04036593		1.09716e-13	0.262764	2	62797926						TRUE
cg14060020		2.84858e-21	0.314689	2	64514663						TRUE
cg02085294		1.08817e-16	-0.206613	2	65220148	SLC1A4;SLC1A4	Body;5'UTR	S_Shelf		CDMR
cg07310500		3.10873e-15	0.26748	2	65528222						TRUE	Unclassified	TRUE
cg06166427		7.75923e-15	0.231591	2	67124452						TRUE
cg07488381		7.74248e-19	0.229916	2	67235436						TRUE
cg13662225		2.30179e-20	0.388519	2	73308876	RAB11FIP5	Body				TRUE
cg03268942		2.55062e-16	0.233353	2	74148310						TRUE	Unclassified	TRUE
cg11236515		1.15174e-15	0.224011	2	74213762			S_Shore
cg20202112		1.58471e-17	0.335685	2	74601685	DCTN1;DCTN1;DCTN1;DCTN1;DCTN1;DCTN1	Body;1stExon;5'UTR;Body;5'UTR;1stExon						TRUE
cg02466544		1.38934e-11	0.215662	2	74641453	C2orf81	3'UTR	N_Shore
cg04255230		1.30037e-11	0.241932	2	74727010	LBX2	Body	Island		DMR		Unclassified_Cell_type_specific
cg23674882		6.26036e-11	0.213273	2	74780272	LOXL3	5'UTR	N_Shore		CDMR		Unclassified
cg11067786		2.97937e-16	0.219727	2	74780467	LOXL3;DOK1	5'UTR;TSS1500	N_Shore				Unclassified
cg14802742		2.30052e-07	0.203142	2	78768994				Low
cg17484733		1.85674e-14	0.260268	2	85362030	TCF7L1	Body	Island		RDMR
cg12913879		1.41513e-13	0.310822	2	85362480	TCF7L1	Body	Island		RDMR
cg22112075		3.4408e-12	0.202743	2	85658146						TRUE		TRUE
cg13052887		1.11456e-18	0.262409	2	85664005	SH2D6	3'UTR	N_Shore
cg14017402		7.51917e-16	0.216281	2	86225602						TRUE
cg05314420		1.99865e-16	0.307495	2	95690169	MAL;MAL;MAL;MAL	TSS1500	N_Shore
cg05142617		3.62724e-19	0.431253	2	95690821	MAL;MAL;MAL;MAL	TSS1500	N_Shore			TRUE
cg00710180		2.13318e-11	0.269215	2	95723453
cg12791327		1.88751e-12	0.215377	2	95723523
cg20495179		1.29597e-20	0.354832	2	96689067	GPAT2	Body					Unclassified
cg02431562		5.26734e-13	0.214012	2	96809970	DUSP2	Body	N_Shore
cg13355542		8.03691e-15	-0.205494	2	97199248			N_Shelf					TRUE
cg02717339		2.99595e-17	0.229099	2	97524767	ANKRD39	TSS1500	S_Shore					TRUE
cg20091689		1.44041e-12	0.219041	2	97524862	ANKRD39	TSS1500	S_Shore				Unclassified_Cell_type_specific	TRUE
cg19853364		6.07574e-07	0.212836	2	99082357	INPP4A;INPP4A;INPP4A;INPP4A	5'UTR				TRUE	Promoter_Associated
cg01169610		1.6943e-12	0.219169	2	99135471	INPP4A;INPP4A;INPP4A;INPP4A	5'UTR
cg11428546		1.11053e-21	0.311177	2	100723110	AFF3;AFF3	TSS1500;5'UTR	S_Shelf		CDMR	TRUE
cg12042952		7.11379e-16	0.275236	2	100723240	AFF3;AFF3	TSS1500;5'UTR	S_Shelf		CDMR	TRUE
cg03393607		1.98486e-26	0.352114	2	100723417	AFF3;AFF3	TSS1500;5'UTR	S_Shelf		RDMR	TRUE
cg27587307		2.51335e-12	0.231277	2	101678574	TBC1D8	Body				TRUE	Unclassified_Cell_type_specific
cg14486346		6.94121e-13	0.200856	2	102000131	CREG2	Body	N_Shelf
cg15552493		9.85066e-14	0.25607	2	102387391	MAP4K4;MAP4K4;MAP4K4	Body				TRUE	Unclassified_Cell_type_specific
cg22835712		2.76016e-12	0.280061	2	102737379
cg04112866		1.19075e-14	0.311239	2	105925965	TGFBRAP1;TGFBRAP1	5'UTR				TRUE
cg09088437		1.37756e-16	0.259193	2	109559012	EDAR	5'UTR	Island
cg15775779		4.05091e-18	0.353973	2	109559185	EDAR	5'UTR	Island
cg11355217		1.15367e-09	0.304159	2	109788188	SH3RF3	Body				TRUE		TRUE
cg17653411		7.95852e-17	0.203212	2	112908185	FBLN7;FBLN7	Body				TRUE		TRUE
cg21477638		1.82986e-23	-0.318318	2	113399192			N_Shelf
cg25950520		1.25624e-16	0.347186	2	121036760	RALB	Body
cg23689428		3.9267e-17	0.298999	2	121223964	LOC84931	TSS200				TRUE
cg18434354		1.65719e-13	0.204619	2	121224009	LOC84931	TSS200				TRUE
cg14311362		3.31927e-11	0.200224	2	121498812			N_Shore		RDMR
cg16786136		3.24689e-17	0.286707	2	121521535						TRUE
cg06699491		1.02521e-15	0.209694	2	121560593	GLI2	Body				TRUE
cg03465652		3.4024e-14	0.249656	2	121625735	GLI2	Body	S_Shore			TRUE		TRUE
cg05143735		1.76902e-11	0.221904	2	127978490			S_Shore				Unclassified_Cell_type_specific
cg27534072		3.1245e-08	0.207563	2	129080700			S_Shore			TRUE
cg22572908		3.57882e-14	0.237077	2	131722274	ARHGEF4;ARHGEF4	Body	S_Shore		DMR		Unclassified_Cell_type_specific	TRUE
cg10004780		1.97421e-12	0.224564	2	131722307	ARHGEF4;ARHGEF4	Body	S_Shore		DMR		Unclassified_Cell_type_specific	TRUE
cg25500616		3.11025e-13	0.20098	2	131800227	ARHGEF4;ARHGEF4	Body	S_Shelf					TRUE
cg03292040		4.22491e-21	0.318774	2	132286665	CCDC74A	Body	S_Shore					TRUE
cg00055359		7.65761e-16	0.2101	2	134023210	NCKAP5;NCKAP5	Body	N_Shore					TRUE
cg08984272		1.06788e-24	-0.262527	2	149884320						TRUE
cg13430053		1.8171e-11	0.320972	2	150932623						TRUE
cg24587297		2.94819e-11	0.206805	2	151534222						TRUE
cg05712725		2.49062e-19	0.340314	2	159944539	TANC1;TANC1	Body				TRUE
cg00174992		2.97105e-10	0.206763	2	169659121	NOSTRIN;NOSTRIN;NOSTRIN;NOSTRIN;NOSTRIN;NOSTRIN;NOSTRIN	5'UTR;1stExon				TRUE
cg08977627		1.01603e-20	0.280626	2	171439843	MYO3B;MYO3B	Body				TRUE
cg13295262		6.23546e-21	0.318738	2	177355072			Island			TRUE
cg10456121		5.14055e-15	0.270917	2	177355281			Island			TRUE
cg10039988		1.50974e-10	0.239217	2	177355604			S_Shore			TRUE		TRUE
cg00676801		1.45045e-18	-0.250865	2	191876673	STAT1;STAT1	5'UTR	N_Shore
cg10581375		6.92895e-06	0.240143	2	192700475	SDPR	3'UTR					Unclassified_Cell_type_specific
cg16158027		9.21077e-16	-0.216541	2	196520930	SLC39A10;SLC39A10	TSS1500	N_Shore
cg09496748		7.39678e-12	0.206036	2	198029215	ANKRD44	Body	Island			TRUE
cg19614748		1.49663e-15	0.259153	2	200995046						TRUE
cg22007809		6.50654e-21	0.337848	2	202278709	TRAK2	Body				TRUE	Unclassified
cg20924825		9.4384e-14	0.32543	2	202837296						TRUE
cg26190835		1.09932e-13	0.222428	2	202937899						TRUE
cg26628476		1.90645e-11	0.201292	2	202988253
cg15714846		3.1383e-09	0.303173	2	208631684	FZD5	3'UTR	Island				Unclassified_Cell_type_specific
cg17495671		2.12056e-19	-0.270638	2	216613547						TRUE
cg00760938		5.3744e-15	0.278243	2	217357159						TRUE	Unclassified_Cell_type_specific
cg11469308		8.19036e-22	0.349505	2	217471906
cg03556480		7.46373e-13	0.211114	2	217528687	IGFBP2	Body
cg15128555		3.20288e-25	0.312605	2	217528830	IGFBP2	3'UTR
cg12309703		2.3516e-15	0.304736	2	218621258	DIRC3	Body	N_Shore				Unclassified_Cell_type_specific	TRUE
cg01089914		1.39364e-12	0.239348	2	218843229			N_Shore					TRUE
cg01712671		1.08876e-10	0.245717	2	218938889	RUFY4	Body					Unclassified	TRUE
cg13908635		8.76836e-15	-0.311267	2	219679764	CYP27A1	3'UTR
cg21117965		4.07871e-18	0.338211	2	220325369	SPEG	Body				TRUE
cg02557933		1.73353e-17	0.250036	2	220351040	SPEG	Body	S_Shore		RDMR	TRUE
cg09281220		1.42198e-11	0.20622	2	220460085			N_Shelf
cg16764274		3.1322e-08	0.20896	2	223290168	SGPP2	Body	S_Shore
cg19416417		9.15294e-12	0.246685	2	223290324	SGPP2	Body	S_Shore		DMR
cg16171484		7.69781e-13	0.309393	2	223290515	SGPP2	Body	S_Shore		CDMR
cg00288463		7.12946e-21	0.355215	2	223382426	SGPP2	Body				TRUE
cg06867755		5.64158e-15	0.353839	2	225397387	CUL3	Body				TRUE
cg10612096		2.65204e-11	0.287002	2	231865097	SPATA3	Body						TRUE
cg26820327		5.0628e-22	0.246606	2	232765754			S_Shore			TRUE	Unclassified
cg00178928		5.66677e-15	0.226985	2	233366275			N_Shore			TRUE
cg23548455		6.10913e-11	0.232213	2	233377587						TRUE
cg23927687		1.99778e-15	0.220705	2	233766118	NGEF;NGEF	Body	Island			TRUE		TRUE
cg07363307		6.07709e-18	-0.204902	2	233794334	NGEF;NGEF	Body;TSS1500	S_Shore				Unclassified_Cell_type_specific
cg23558569		6.52102e-14	0.200039	2	234384950	USP40	3'UTR	N_Shore				Unclassified_Cell_type_specific
cg13667124		2.77484e-21	-0.268729	2	235098156						TRUE
cg20558320		1.07351e-09	0.232001	2	235210313						TRUE
cg10005565		3.45305e-16	-0.205737	2	235578952						TRUE		TRUE
cg07717588		2.41061e-20	0.313545	2	235907647	SH3BP4	5'UTR
cg25976672		5.41392e-16	0.319501	2	235907796	SH3BP4	5'UTR
cg04799980		2.74067e-19	-0.224409	2	236291490			N_Shore
cg18549688		2.76653e-16	-0.25491	2	236299625						TRUE
cg20911304		6.95407e-15	0.248011	2	236721802	AGAP1;AGAP1	Body
cg14895183		2.52072e-15	-0.260329	2	236924282	AGAP1;AGAP1	Body				TRUE
cg15867307		2.16007e-12	0.205668	2	238110829						TRUE		TRUE
cg17187163		1.7338e-12	0.250644	2	238395007	MLPH;MLPH	TSS1500	N_Shore
cg00239117		6.6374e-12	-0.20712	2	238928702	UBE2F	Body				TRUE
cg21580416		3.5704e-13	0.235461	2	239330624
cg17367832		3.84211e-11	0.237996	2	241395288	MIR149;PP14571;GPC1	TSS200;Body	Island
cg15700022		2.35374e-16	0.352709	2	241396251	PP14571;GPC1	TSS200;Body	S_Shore				Unclassified
cg25446612		1.29223e-19	0.413505	2	241397429	PP14571;GPC1	TSS1500;Body	S_Shore			TRUE
cg08485186		3.70015e-20	0.341238	2	241397486	PP14571;GPC1	TSS1500;Body	S_Shore			TRUE
cg02527811		4.46239e-05	0.220437	2	241834907	C2orf54	1stExon
cg08694578		1.08171e-15	0.333589	2	241835147	C2orf54	1stExon
cg04733744		4.22219e-12	0.325214	2	241835462	C2orf54;C2orf54	1stExon;5'UTR
cg13135455		1.06657e-12	-0.211585	2	241860318			S_Shore			TRUE	Unclassified
cg16937168		1.65958e-11	0.248082	2	241936844	SNED1	TSS1500	N_Shore			TRUE
cg03785076		1.57607e-12	0.224427	2	241936915	SNED1	TSS1500	N_Shore			TRUE
cg16751493		1.75481e-16	-0.271386	2	242101289	PPP1R7	Body				TRUE	Unclassified_Cell_type_specific	TRUE
cg19040077		5.27134e-10	0.256922	2	242702749	D2HGDH	Body					Unclassified_Cell_type_specific
cg13613174		2.08179e-13	0.314162	2	242702881	D2HGDH	Body					Unclassified_Cell_type_specific
cg27093944		8.45975e-17	0.241659	2	242908218					DMR	TRUE	Unclassified	TRUE
cg07414525		4.07885e-08	0.200511	3	390449	CHL1	Body				TRUE
cg23662097		5.97217e-09	0.239534	3	4873008	ITPR1;ITPR1;ITPR1	Body				TRUE	Unclassified	TRUE
cg03578464		1.69522e-13	0.240406	3	8928666	RAD18	Body				TRUE
cg13475822		5.89209e-16	0.292903	3	9210116	SRGAP3;SRGAP3	Body				TRUE	Unclassified
cg23328707		3.23491e-13	0.292071	3	9991622	PRRT3	Body	N_Shelf
cg14517355		2.92937e-10	0.229094	3	9996954			S_Shelf			TRUE
cg02084912		6.47594e-08	0.208464	3	10325711	C3orf42	TSS1500
cg19764594		5.25839e-11	0.210281	3	10806288	LOC285370	TSS1500
cg08996805		2.23306e-10	0.245892	3	11010256						TRUE
cg19149463		1.42693e-10	0.219843	3	11651759	VGLL4;VGLL4	Body
cg15876825		4.73837e-06	0.267467	3	11651881	VGLL4;VGLL4	Body				TRUE
cg07357827		4.38169e-16	0.213337	3	12200835	SYN2;TIMP4;SYN2	Body;TSS200	S_Shore
cg16791134		1.85848e-19	0.230044	3	12200856	TIMP4;SYN2;SYN2	TSS1500;Body	S_Shore
cg19130973		2.22646e-18	0.260608	3	12979917	IQSEC1;IQSEC1	Body	S_Shore			TRUE		TRUE
cg16081096		4.58559e-25	0.338806	3	12980202	IQSEC1;IQSEC1	Body	S_Shelf			TRUE		TRUE
cg18644782		2.07323e-15	0.226613	3	13045896	IQSEC1	Body				TRUE
cg04379703		2.56482e-13	0.244387	3	13053208	IQSEC1	Body				TRUE	Unclassified
cg00804179		1.11802e-15	0.377915	3	13083974	IQSEC1	Body
cg27368068		7.16129e-17	0.317853	3	13515754
cg05446471		1.8073e-07	0.200534	3	13522740	HDAC11;HDAC11	5'UTR;Body	S_Shore
cg11624780		4.98421e-26	-0.302325	3	14242791						TRUE
cg26181727		4.96331e-16	0.209634	3	14581959	GRIP2	Body
cg05225196		2.46963e-23	-0.273402	3	14614882			N_Shore
cg24171689		7.98683e-11	0.203809	3	16491130	RFTN1	Body				TRUE
cg06730238		5.12144e-11	0.207323	3	27131936						TRUE
cg09417692		4.58962e-05	0.20445	3	30700056	TGFBR2;TGFBR2	Body				TRUE	Unclassified_Cell_type_specific
cg02570354		2.26012e-17	0.401685	3	31728749	OSBPL10	Body				TRUE
cg11084015		7.02655e-23	0.226522	3	31765946	OSBPL10	Body				TRUE
cg16277214		3.03161e-06	0.201797	3	32434339	CMTM7;CMTM7	Body	S_Shore				Promoter_Associated_Cell_type_specific	TRUE
cg25732410		3.03067e-19	0.321522	3	32885242	TRIM71	Body			RDMR
cg27093242		2.79655e-22	0.375099	3	32927448	TRIM71	Body				TRUE
cg11219400		1.11056e-20	-0.401801	3	36949966	TRANK1	Body		Low			Promoter_Associated	TRUE
cg16051656		2.10951e-20	0.246962	3	41162610						TRUE
cg07864883		1.21975e-11	0.224914	3	42743077	HHATL;HHATL	5'UTR;TSS200					Unclassified
cg07115110		6.74735e-14	0.223333	3	46250024	CCR1	TSS200					Promoter_Associated
cg08454125		3.72076e-14	0.223272	3	46747930	TMIE	Body				TRUE		TRUE
cg21582831		2.23244e-11	0.213546	3	47029458	NBEAL2	Body		Low		TRUE	Promoter_Associated	TRUE
cg26675523		1.27067e-16	0.317643	3	47044166	NBEAL2	Body					Gene_Associated_Cell_type_specific	TRUE
cg22533419		4.82356e-13	0.219946	3	48311815	ZNF589	3'UTR
cg14888296		1.59756e-20	0.212571	3	48413707	FBXW12;FBXW12;FBXW12	TSS200
cg06616014		1.7652e-19	0.223711	3	48413738	FBXW12;FBXW12;FBXW12;FBXW12;FBXW12;FBXW12	1stExon;5'UTR
cg01944370		7.22837e-10	0.208393	3	50286969	GNAI2;GNAI2	Body				TRUE
cg26132647		5.19132e-15	0.224003	3	50298315			S_Shore			TRUE	Gene_Associated
cg22927302	various. Would need to check location	4.16082e-15	0.242478	3	50304463	SEMA3B;SEMA3B	TSS1500				TRUE
cg13341668		8.17951e-15	0.352867	3	50359909	HYAL2;HYAL2	5'UTR;TSS1500	Island				Promoter_Associated
cg17383842		2.2647e-10	0.202751	3	50553718						TRUE		TRUE
cg26275430		1.04454e-15	0.247515	3	51813232	IQCF6	TSS1500
cg14478797		2.57473e-13	-0.212011	3	52457390	PHF7;PHF7	3'UTR				TRUE
cg08485937		1.46932e-12	0.227362	3	52488037	TNNC1;TNNC1;NISCH	1stExon;5'UTR;TSS1500	N_Shore	Low		TRUE	Promoter_Associated_Cell_type_specific
cg27024515		3.88775e-10	0.262419	3	52488097	TNNC1;NISCH	TSS200;TSS1500	N_Shore			TRUE	Promoter_Associated_Cell_type_specific
cg21199854		1.28829e-06	0.213509	3	52724044	GNL3;GNL3;GNL3;SNORD19B	Body;TSS1500	S_Shelf
cg03922758		2.37123e-10	0.201998	3	54898689	CACNA2D3	Body				TRUE
cg22211564		5.27039e-17	0.292136	3	54988324	CACNA2D3	Body				TRUE		TRUE
cg02097532		2.53967e-11	0.242645	3	55673955	ERC2	3'UTR				TRUE
cg16046493		1.83952e-16	0.280865	3	58551954	FAM107A;FAM107A	3'UTR				TRUE
cg05709770		6.80081e-12	0.220071	3	59703569						TRUE	Unclassified_Cell_type_specific
cg11815980		8.14977e-14	0.248681	3	59787974	FHIT;FHIT	Body				TRUE
cg21742058		6.09581e-13	0.250173	3	65563196	MAGI1;MAGI1;MAGI1	Body				TRUE
cg02735530		3.58554e-11	0.241362	3	66458970	LRIG1	Body				TRUE	Unclassified
cg20506347		9.03071e-12	0.290608	3	71355161	FOXP1;FOXP1	5'UTR		Low
cg01454951		4.0441e-28	-0.484263	3	71730677	EIF4E3;EIF4E3;EIF4E3;EIF4E3	3'UTR			DMR		Unclassified	TRUE
cg17869311		6.03649e-12	-0.245704	3	72956973	GXYLT2	Body				TRUE		TRUE
cg06337592		1.34735e-11	0.207629	3	98000733	OR5H2	TSS1500
cg14014593		1.38795e-20	-0.255673	3	101909399						TRUE
cg12868015		3.38098e-18	0.221417	3	107418068	BBX;BBX	5'UTR				TRUE
cg04539418		1.44457e-13	0.204475	3	107525320	BBX;BBX	3'UTR
cg17892917		2.89873e-10	0.21667	3	107823424						TRUE
cg20203592		3.04681e-19	0.285571	3	111591382	PHLDB2;PHLDB2;PHLDB2;PHLDB2	5'UTR;Body;5'UTR				TRUE
cg21904489		7.08766e-10	0.216838	3	119071213	CDGAP	Body				TRUE
cg20114394		8.5141e-15	0.21861	3	120170441	FSTL1	TSS1500	Island					TRUE
cg14535274		4.76132e-18	-0.208776	3	121151186	POLQ	Body				TRUE	Promoter_Associated_Cell_type_specific
cg03508390		6.205e-14	0.258248	3	124120796	KALRN;KALRN	Body				TRUE	Unclassified_Cell_type_specific
cg18008247		2.31939e-23	-0.304521	3	124719009	HEG1	Body				TRUE
cg26107890		5.31419e-11	0.343369	3	124860686	SLC12A8	Body	Island				Unclassified	TRUE
cg26125625		9.05487e-09	0.253591	3	124860871	SLC12A8	Body	Island				Unclassified	TRUE
cg05270106		3.65771e-21	0.369696	3	127997992	EEFSEC	Body				TRUE		TRUE
cg12415479		7.87527e-16	0.289484	3	129311698	PLXND1	Body				TRUE		TRUE
cg00899856		3.52327e-16	0.249925	3	131099128			N_Shore
cg21411781		1.10206e-07	0.275017	3	131984709						TRUE
cg12293095		3.96055e-13	0.323456	3	132324571	ACAD11	Body				TRUE
cg05618222		4.3821e-15	0.289814	3	133174926	BFSP2	Body
cg03162492		2.31585e-13	0.213232	3	134010471						TRUE
cg16671157		2.22773e-24	-0.262355	3	134413289						TRUE
cg12473912		5.51794e-09	0.294079	3	136751656			Island				Unclassified	TRUE
cg11013714		8.87811e-11	0.245988	3	138128339						TRUE
cg24851181		7.99043e-11	0.225826	3	138668187	C3orf72	Body	N_Shore		RDMR	TRUE
cg12298268		3.34604e-09	0.244917	3	139257866	RBP1;RBP1;RBP1	Body	Island		RDMR
cg06137072		1.66258e-13	0.290279	3	141087187	ZBTB38	5'UTR		Low		TRUE		TRUE
cg13029400		1.95847e-19	0.449169	3	141087190	ZBTB38	5'UTR		Low		TRUE		TRUE
cg08360599		3.99547e-11	0.21353	3	141087261	ZBTB38	5'UTR		Low		TRUE		TRUE
cg21370924		5.7228e-12	0.232045	3	141087313	ZBTB38	5'UTR		Low		TRUE		TRUE
cg21474062		1.76964e-15	0.289105	3	141087363	ZBTB38	5'UTR		Low		TRUE		TRUE
cg13235059		9.14887e-12	0.262709	3	149192304	TM4SF4	TSS200
cg19430473		1.95371e-13	0.264753	3	156468708						TRUE
cg25103417		3.90009e-06	0.210206	3	157812018			N_Shore		RDMR
cg10461878		2.22682e-06	0.213126	3	158904717	IQCJ;IQCJ	Body					Unclassified_Cell_type_specific
cg16845623		2.19991e-13	0.358006	3	161090978	C3orf57	TSS1500	S_Shore
cg04843813		3.46463e-12	0.248399	3	171755923	FNDC3B	TSS1500	N_Shore
cg08207154		3.08801e-15	0.205943	3	178197818						TRUE
cg16983723		1.11983e-20	0.323899	3	182219752						TRUE
cg01317029		1.92116e-09	0.201127	3	184063497	FAM131A;FAM131A	3'UTR				TRUE	Unclassified	TRUE
cg00626312		1.42575e-17	0.251157	3	184409746						TRUE		TRUE
cg06374097		7.79971e-15	0.208576	3	185420396	IGF2BP2;IGF2BP2	Body				TRUE
cg24960291		2.0848e-33	0.495723	3	185538892	IGF2BP2;IGF2BP2	Body	N_Shelf
cg01519765		1.24637e-12	0.215342	3	185828120	ETV5	TSS1500	S_Shore
cg07749074		1.56979e-13	0.237202	3	186383386	HRG	TSS1500
cg15928398		7.46922e-12	0.234779	3	186647950	ST6GAL1;ST6GAL1	TSS1500	N_Shore				Promoter_Associated	TRUE
cg22593953		2.46459e-13	0.215164	3	186781783	ST6GAL1;ST6GAL1;ST6GAL1	Body				TRUE
cg26824216		2.14447e-26	-0.453803	3	187086147	RTP4	TSS200					Promoter_Associated
cg15701237		2.41987e-28	-0.487927	3	187086154	RTP4	TSS200					Promoter_Associated	TRUE
cg13323489		3.54415e-10	0.312536	3	193587780			Island		DMR	TRUE		TRUE
cg18651666		2.83915e-12	0.253252	3	193878485						TRUE
cg03284879		5.10804e-22	0.243974	3	193894498						TRUE
cg24935598		2.35255e-19	0.411763	3	193921489			N_Shore		RDMR	TRUE	Unclassified_Cell_type_specific
cg10781513		2.73258e-14	0.296217	3	193921641			N_Shore		RDMR	TRUE	Unclassified_Cell_type_specific
cg22373687		7.44659e-09	0.226938	3	193930951						TRUE
cg12819431		1.02742e-11	0.279529	3	193990908			S_Shelf					TRUE
cg21916479		2.17901e-26	0.330284	3	194024145	LOC100131551	Body				TRUE	Unclassified
cg09652652		1.96113e-09	0.262331	3	194408845	FAM43A;FAM43A	3'UTR;1stExon	Island		DMR
cg00352417		3.08875e-11	0.239555	3	194408901	FAM43A;FAM43A	3'UTR;1stExon	Island
cg11668053		8.88719e-14	0.221098	3	194469144
cg04252203		7.36216e-24	-0.264231	3	194696866						TRUE
cg09709457		1.04889e-12	0.351524	3	194875295	C3orf21	Body				TRUE
cg08931456		1.5988e-20	0.375094	3	195077618	ACAP2	Body				TRUE
cg17208748		4.24658e-11	0.233124	3	197194394						TRUE		TRUE
cg19210808		2.58502e-16	-0.261878	3	197886987	FAM157A	Body	S_Shelf
cg21498785		2.04492e-10	0.240489	4	686870			S_Shelf
cg25628461		8.14716e-12	0.272121	4	687023			S_Shelf
cg07224469		5.74387e-13	0.228454	4	716282	PCGF3	5'UTR	Island
cg00584026		5.69278e-17	0.41906	4	942342	TMEM175	Body	S_Shore
cg22795583		2.91766e-10	0.284067	4	1224709	CTBP1;CTBP1	Body	Island
cg09010372		1.17529e-11	0.280954	4	1323433	MAEA;MAEA	Body	S_Shore				Unclassified	TRUE
cg07428655		5.0451e-07	0.221755	4	1642164	FAM53A	3'UTR	N_Shelf
cg15763121		2.86144e-14	0.200373	4	1642257	FAM53A	3'UTR	N_Shelf
cg07042007		2.87404e-11	0.223207	4	2303638	ZFYVE28	Body	N_Shore			TRUE
cg05949640		1.35826e-09	0.201331	4	2627057	FAM193A	TSS200
cg20163033		1.18882e-15	0.241831	4	2627194	FAM193A;FAM193A	1stExon;5'UTR
cg10869531		5.00962e-09	0.217301	4	2808489	SH3BP2	5'UTR				TRUE
cg23210109		3.81696e-18	0.377431	4	3250690	C4orf44;C4orf44	TSS200	Island
cg21043481		1.50931e-15	0.202744	4	3250722	C4orf44;C4orf44	TSS200	Island
cg17127235		1.31675e-14	0.21151	4	3250745	C4orf44;C4orf44	TSS200	Island
cg15813460		5.37076e-16	0.262279	4	3250921	C4orf44;C4orf44;C4orf44;C4orf44	5'UTR;1stExon	Island
cg03971808		2.12996e-17	0.200077	4	3322833	RGS12;RGS12	Body	S_Shelf			TRUE
cg13169527		1.5542e-24	0.341452	4	3341799	RGS12;RGS12	Body	Island
cg16415104		8.90531e-11	0.212936	4	3496300						TRUE
cg11561301		7.93638e-17	-0.213148	4	5526510	C4orf6	TSS1500
cg17045844		1.16371e-15	-0.241962	4	5526706	C4orf6	TSS200
cg23239150		3.69989e-15	0.258412	4	5754217	EVC	Body				TRUE	Unclassified_Cell_type_specific
cg15111573		4.42155e-13	0.227435	4	6304483	WFS1;WFS1	3'UTR	S_Shore
cg12894947		1.34842e-13	0.240092	4	6384908	PPP2R2C;PPP2R2C	Body;TSS1500
cg25542878		2.71261e-14	0.255954	4	6474782	PPP2R2C	TSS1500	S_Shore
cg02883621		4.0713e-15	0.29121	4	6694923	S100P	TSS1500
cg00966522		4.48825e-18	-0.221829	4	6734722						TRUE	Unclassified_Cell_type_specific	TRUE
cg13390372		1.08961e-11	0.251511	4	6753778						TRUE	Unclassified_Cell_type_specific
cg00428526		3.74878e-12	-0.242758	4	7031099	TBC1D14;TBC1D14;TBC1D14	Body	S_Shelf
cg16988212		9.95081e-15	0.27643	4	7373065	SORCS2	Body
cg14025345		3.89592e-14	0.280799	4	7373088	SORCS2	Body
cg25771730		4.13505e-11	0.255112	4	7427195	SORCS2	Body
cg12442902		2.2841e-06	0.204596	4	7427446	SORCS2	Body
cg13423235		2.91437e-18	0.361314	4	7486195	SORCS2	Body	S_Shore
cg20312457		2.09743e-19	0.40666	4	7813475	AFAP1;AFAP1	Body				TRUE
cg25840318		3.56955e-13	0.270583	4	8249430						TRUE
cg18450270		1.15984e-14	0.225276	4	8308672	HTRA3	3'UTR	S_Shore
cg03870033		3.74819e-09	0.227142	4	8396410	ACOX3;ACOX3	Body					Unclassified_Cell_type_specific
cg10242279		2.70876e-10	-0.208045	4	10666415	CLNK	Body				TRUE
cg25206536		2.53832e-09	0.227372	4	11369007	MIR572	TSS1500	N_Shore
cg16359663		3.55766e-09	0.247531	4	15503662	CC2D2A	Body				TRUE
cg23048051		5.77078e-12	0.236565	4	15706889	BST1	Body	S_Shore
cg02183671		2.98477e-09	0.208312	4	15779999	CD38;CD38	1stExon;5'UTR	Island	Low			Promoter_Associated	TRUE
cg27060294		1.07887e-13	-0.234844	4	16839404	LDB2;LDB2	Body				TRUE
cg06749819		1.48033e-14	0.231506	4	24811770	CCDC149	Body				TRUE
cg08018825		8.68186e-13	0.205448	4	25865188	SEL1L3	TSS1500	Island	Low			Promoter_Associated	TRUE
cg00041270		5.82215e-17	-0.21761	4	26016797						TRUE		TRUE
cg07536144		8.54356e-12	0.229634	4	26030582			Island				Unclassified	TRUE
cg19274680		7.02655e-23	0.398291	4	26143392						TRUE
cg04301614		2.64126e-10	0.298929	4	37585993	C4orf19;C4orf19;C4orf19	5'UTR;1stExon;5'UTR
cg18183961		2.38626e-10	0.202703	4	40519094	RBM47;RBM47	TSS1500;5'UTR
cg02951847		4.89426e-15	0.233993	4	41614490	LIMCH1;LIMCH1;LIMCH1;LIMCH1;LIMCH1	Body;TSS1500				TRUE
cg22659049		3.38316e-16	0.291092	4	41646672	LIMCH1;LIMCH1;LIMCH1;LIMCH1;LIMCH1	Body	S_Shore			TRUE	Unclassified_Cell_type_specific	TRUE
cg11819342		6.21011e-16	0.225814	4	47840683	CORIN	TSS1500	S_Shore
cg14748746		3.36649e-12	0.210888	4	54385843	LNX1;LNX1	Body				TRUE
cg00866215		2.74105e-07	0.291101	4	54956702			N_Shore
cg10248878		5.33055e-10	0.240689	4	54965109	GSX2	TSS1500	N_Shore		RDMR		Unclassified_Cell_type_specific
cg05123646		3.32305e-14	0.278094	4	55376733						TRUE
cg19676181		2.77434e-14	0.267181	4	56660398			S_Shore
cg23449588		3.30569e-13	0.204167	4	71063846	ODAM	Body				TRUE
cg05426966		4.72945e-08	0.20895	4	76556389	CDKL2	TSS1500	S_Shore		RDMR	TRUE	Promoter_Associated
cg18651932		6.30948e-10	0.237444	4	77226974	STBD1	TSS1500	N_Shore
cg02876925		6.34986e-16	0.207551	4	77869590	2011-09-01	TSS1500	Island
cg06659691		7.25561e-09	0.23687	4	81134512						TRUE
cg17582074		1.50228e-17	-0.221391	4	83189641						TRUE	Unclassified
cg04237666		1.52236e-12	0.242506	4	83674615	SCD5;MIR575;SCD5	Body;TSS200;Body
cg11188666		8.26794e-16	0.201582	4	83718165	SCD5;SCD5	Body	N_Shore		RDMR		Unclassified_Cell_type_specific
cg22017213		2.78941e-11	0.225434	4	86851225	ARHGAP24;ARHGAP24;ARHGAP24	Body;TSS200				TRUE
cg24804970		8.14369e-10	0.238143	4	89299314	HERC6;HERC6	TSS1500	N_Shore
cg11693424		5.56392e-17	0.225657	4	99502614	TSPAN5	Body				TRUE
cg22235466		7.56254e-09	0.221462	4	106080663	TET2;TET2	5'UTR				TRUE
cg05248542		2.10159e-18	0.222259	4	110484104	CCDC109B	Body	S_Shelf
cg09192412		1.88269e-11	0.238042	4	110621006	CASP6;CASP6	Body	N_Shelf
cg19304088		2.51557e-06	0.214253	4	111547790	PITX2;PITX2	Body	N_Shelf		CDMR
cg09781994		5.50089e-08	0.200041	4	111548118	PITX2;PITX2	Body	N_Shore		RDMR		Unclassified_Cell_type_specific
cg23882945		5.56508e-10	0.215819	4	113300580	ALPK1;ALPK1	Body	Island		RDMR	TRUE
cg24683623		1.02732e-16	0.23871	4	123747447	FGF2	TSS1500	N_Shore				Unclassified_Cell_type_specific	TRUE
cg26306329		7.24516e-09	0.218367	4	124400196						TRUE
cg25287149		3.29516e-21	-0.211504	4	125353337						TRUE
cg01015401		9.0317e-10	0.242144	4	129630613						TRUE	Unclassified_Cell_type_specific
cg10621597		4.23346e-13	0.226856	4	140481801			S_Shelf				Unclassified_Cell_type_specific
cg01347682		5.02057e-13	0.204554	4	140656794	MAML3	Body	Island				Unclassified_Cell_type_specific	TRUE
cg15975217		2.00719e-18	0.209961	4	140656926	MAML3	Body	Island				Unclassified_Cell_type_specific	TRUE
cg12426146		7.82613e-19	0.310818	4	140657110	MAML3	Body	Island				Unclassified_Cell_type_specific	TRUE
cg03729251		8.04628e-07	0.218551	4	151501035	LRBA	Body	Island		RDMR	TRUE
cg13353160		8.8184e-19	0.248522	4	153567375	TMEM154	Body				TRUE
cg01674147		2.91754e-18	0.239046	4	153878055	FHDC1	Body				TRUE
cg15974487		3.24704e-16	0.221636	4	153884312	FHDC1	Body				TRUE
cg16161415		6.25246e-07	0.201239	4	156549571						TRUE
cg15736994		1.4385e-23	0.425005	4	156775941	ACCN5	Body				TRUE
cg20953310		1.40147e-19	0.337748	4	157059347						TRUE
cg17384323		1.13354e-10	0.242966	4	169242366			S_Shelf
cg05477457		2.06547e-06	0.201534	4	169799308	PALLD;PALLD;PALLD;PALLD	Body	Island				Unclassified_Cell_type_specific	TRUE
cg03867465		1.67861e-15	0.358662	4	183062301	MGC45800	Body	Island		DMR
cg08985979		6.09923e-10	0.251246	4	183062576	MGC45800	Body	N_Shore		DMR
cg20325922		3.04938e-16	0.288504	4	184917058	STOX2	Body				TRUE
cg14516100		3.32305e-14	0.331954	4	186560083	SORBS2;SORBS2;SORBS2;SORBS2;SORBS2;SORBS2;SORBS2;SORBS2	Body	Island
cg01441113		2.51765e-12	0.205484	4	186560403	SORBS2;SORBS2;SORBS2;SORBS2;SORBS2;SORBS2;SORBS2;SORBS2	Body	S_Shore
cg12197399		9.48048e-14	0.259021	4	186741887	SORBS2	5'UTR				TRUE
cg26221941		5.92261e-18	-0.211964	4	188256637
cg19640581		3.1294e-08	0.20201	5	501343	SLC9A3	Body	N_Shore
cg18832223		4.39684e-14	0.229114	5	640602	CEP72	Body	N_Shelf
cg22158992		8.1701e-13	0.23451	5	1021831	NKD2	Body	N_Shelf
cg00601711		8.83533e-17	0.208787	5	1089507	SLC12A7	Body	S_Shore
cg26213438		1.35355e-09	0.220218	5	1090741	SLC12A7	Body	S_Shore
cg09951201		1.64973e-06	0.215154	5	1100096	SLC12A7	Body	Island
cg05978154		1.72133e-13	0.348265	5	1100209	SLC12A7	Body	Island
cg09790628		3.2629e-14	0.211594	5	1100385	SLC12A7	Body	Island
cg26225478		9.55256e-13	0.260859	5	1506445	LPCAT1	Body				TRUE		TRUE
cg18349911		1.21127e-06	0.215687	5	1877135			Island		DMR		Unclassified_Cell_type_specific
cg07167946		1.11901e-06	0.237654	5	1878205	IRX4	Body	Island		DMR
cg00539976		1.92304e-10	0.210676	5	1878508	IRX4	Body	Island	Low
cg12182453		1.12366e-14	0.250368	5	2206790						TRUE
cg23248357		2.88095e-10	0.212393	5	2755376	C5orf38	3'UTR	Island		DMR
cg25129000		2.72166e-15	0.224715	5	3325695			N_Shore
cg17963461		1.00704e-21	0.294667	5	3844117						TRUE
cg09083359		5.03619e-19	0.339606	5	3854537			Island
cg15815403		1.83194e-08	0.210842	5	10559850			N_Shelf
cg25143743		1.22142e-20	-0.287369	5	10725546	DAP	Body				TRUE		TRUE
cg16413763		1.7652e-19	0.38392	5	16737972	MYO10	Body		Low
cg01235659		5.2872e-17	0.235529	5	16738047	MYO10	Body		Low
cg15954031		3.42919e-15	0.239318	5	16738125	MYO10	Body		Low
cg25119077		2.21868e-11	0.228711	5	16881431	MYO10	Body				TRUE
cg13039251		3.08761e-12	-0.203849	5	32018601	PDZD2	Body				TRUE	Unclassified_Cell_type_specific
cg09813986		1.11834e-06	0.203337	5	32445429	ZFR	TSS1500	S_Shore				Unclassified
cg05645904		1.12768e-09	0.220767	5	33300514						TRUE
cg18725867		4.76106e-09	0.218676	5	37834958	GDNF;GDNF;GDNF	5'UTR;TSS200	Island
cg23495453		1.6251e-15	0.31739	5	38135185
cg08436104		5.42376e-12	0.222992	5	38168076						TRUE
cg23165992		4.9409e-13	0.244605	5	39093268						TRUE
cg23435915		6.47124e-10	0.218891	5	43044640	LOC153684	Body	S_Shore		RDMR
cg12620935		7.01666e-15	0.360048	5	53603562	ARL15	Body	N_Shelf				Unclassified_Cell_type_specific
cg01286665		1.19507e-08	0.259977	5	54525925			N_Shore
cg18804667		3.53779e-16	0.331682	5	58883392	PDE4D;PDE4D;PDE4D	Body;TSS1500;Body		Low		TRUE
cg09134760		1.34386e-09	0.278033	5	60921084			N_Shore			TRUE
cg09028228		1.52193e-15	0.26461	5	71618796	PTCD2	Body	S_Shelf
cg06647928		1.18827e-10	0.230662	5	73612203						TRUE		TRUE
cg03716908		2.31187e-14	0.281227	5	81149002						TRUE	Promoter_Associated
cg21571060		1.31955e-15	0.267148	5	92414263						TRUE
cg14680147		3.76293e-17	-0.321742	5	95169805			N_Shore				Unclassified_Cell_type_specific
cg15557878		7.71647e-16	0.25211	5	110406049	TSLP	TSS1500	N_Shelf
cg17399283		3.86796e-14	0.239182	5	110406107	TSLP	TSS1500	N_Shelf				Unclassified_Cell_type_specific
cg15089387		9.65573e-14	0.244197	5	110406661	TSLP	TSS1500	N_Shelf
cg10473266		1.80852e-13	0.271615	5	112548728	MCC;MCC	Body				TRUE
cg22620071		4.64406e-11	0.221524	5	113142754						TRUE
cg04469998		1.85845e-14	0.287154	5	124745818						TRUE
cg07897069		5.292e-10	0.209519	5	126564606			N_Shore				Unclassified_Cell_type_specific
cg20512303		1.04781e-08	0.234294	5	131592959	PDLIM4;PDLIM4	TSS1500	N_Shore
cg26794221		3.60882e-11	0.230219	5	131646362	SLC22A4	Body
cg11427534		1.28064e-18	0.31321	5	132155233			N_Shore				Unclassified
cg10645426		3.03775e-13	0.277922	5	132391949	HSPA4	Body	S_Shelf
cg25141995		4.4327e-13	0.211796	5	133341459	VDAC1	TSS1500	Island
cg05191175		6.07707e-15	0.308262	5	134827218			N_Shore		RDMR	TRUE
cg03655371		1.98969e-13	0.329436	5	134827355			Island			TRUE
cg07458308		6.69118e-11	0.324948	5	134827512			Island			TRUE
cg07697770		1.19889e-15	0.223419	5	135389705	TGFBI	Body				TRUE		TRUE
cg26817546		7.00483e-10	0.220051	5	135538704						TRUE
cg26929925		1.09712e-06	0.261408	5	138714136	SLC23A1;SLC23A1	Body	Island
cg10202436		5.89482e-13	-0.24992	5	138733726	SPATA24	Body	S_Shelf
cg05227215		4.80512e-13	0.251379	5	139057496	CXXC5	5'UTR	S_Shore			TRUE
cg23500537		9.51137e-20	0.295539	5	140419819					RDMR
cg11830096		1.41715e-09	0.224562	5	140865433	PCDHGA4;PCDHGC3;PCDHGA12;PCDHGA11;PCDHGA11;PCDHGA9;PCDHGA1;PCDHGB1;PCDHGB6;PCDHGC4;PCDHGB3;PCDHGB7;PCDHGC4;PCDHGA6;PCDHGA8;PCDHGA10;PCDHGA5;PCDHGB4;PCDHGA3;PCDHGA2;PCDHGA7;PCDHGB2;PCDHGB5;PCDHGC3	Body;1stExon	S_Shore
cg13712023		2.88832e-13	0.303735	5	141060575	ARAP3	5'UTR				TRUE	Unclassified_Cell_type_specific
cg05852888		6.40041e-19	0.328853	5	141075426			S_Shelf
cg11100481		2.49307e-21	-0.222988	5	149867577			S_Shore		RDMR
cg17781669		7.46127e-19	-0.210927	5	149868359			S_Shelf		RDMR	TRUE	Unclassified	TRUE
cg13081720		9.44617e-10	0.226652	5	150399890	GPX3	TSS200	N_Shore				Unclassified
cg19084508		6.36056e-16	0.263092	5	150530152	ANXA6;ANXA6	5'UTR				TRUE	Unclassified
cg10908447		4.82415e-11	0.229656	5	153714203	GALNT10	Body				TRUE
cg07289335		5.28816e-14	0.208624	5	158937447						TRUE		TRUE
cg25433552		1.32584e-15	0.27764	5	159560548						TRUE
cg06687640		7.12474e-17	0.298668	5	159560692						TRUE
cg24579851		1.7239e-05	0.200709	5	159602480						TRUE
cg17923945		5.79081e-19	-0.247109	5	159656366	FABP6;FABP6;FABP6	Body;TSS200
cg01119875		5.90378e-19	-0.268454	5	159737324	CCNJL	Body	N_Shore
cg01227558		2.25326e-15	0.242023	5	166710846	ODZ2	TSS1500
cg07705913		1.64673e-15	0.249585	5	166782271	ODZ2	Body				TRUE
cg04001520		4.99216e-11	0.209193	5	166988043	ODZ2	Body				TRUE
cg11586666		3.88738e-09	0.204317	5	167829221	WWC1;WWC1;WWC1	Body				TRUE
cg11462252		1.41212e-10	0.216017	5	168139607	SLIT3	Body				TRUE		TRUE
cg12959820		1.90186e-07	0.255755	5	172111369	NEURL1B	Body	S_Shore			TRUE	Unclassified_Cell_type_specific
cg25386676		6.88577e-16	0.280232	5	172175721			Island			TRUE
cg10462778		1.02369e-10	0.251668	5	172314133	ERGIC1	Body				TRUE
cg25349472		1.12452e-12	0.219955	5	172717714			N_Shelf		DMR
cg11847956		1.163e-11	0.248835	5	173198447						TRUE
cg09575472		4.6856e-12	0.246873	5	174045109						TRUE
cg17805072		4.74669e-14	0.258456	5	176033790	GPRIN1	5'UTR	N_Shelf
cg19731612		4.68212e-15	0.26964	5	176559334	NSD1;NSD1	TSS1500	Island			TRUE
cg18121224		5.50055e-10	0.252377	5	176559563	NSD1;NSD1	TSS1500	Island
cg20095656		4.65093e-18	0.41721	5	176827793	PFN3	TSS200	N_Shore
cg17343167		3.28985e-09	0.235155	5	177542603	N4BP3	5'UTR	S_Shore			TRUE	Unclassified
cg19488785		2.4891e-13	0.252629	5	177751557	COL23A1	Body				TRUE	Unclassified_Cell_type_specific
cg02711886		1.86835e-10	0.221428	5	177762428	COL23A1	Body	N_Shore
cg03560256		3.84033e-11	0.254264	5	177764003	COL23A1	Body	N_Shore
cg10987720		1.63051e-15	-0.260463	5	177827484	COL23A1	Body	S_Shelf
cg16181383		8.06111e-19	0.234755	5	177849197	COL23A1	Body				TRUE
cg18316500		8.63929e-13	0.211331	5	177855654	COL23A1	Body				TRUE
cg23449231		1.11832e-20	-0.222305	5	179239690	SQSTM1;SQSTM1	5'UTR	N_Shelf
cg01132502		1.51103e-12	0.235004	5	179335607	TBC1D9B;TBC1D9B	TSS1500	S_Shore				Promoter_Associated
cg05624226		8.78711e-20	-0.269731	5	180325954	BTNL8;BTNL8;BTNL8;BTNL8;BTNL8	TSS200
cg26600753		4.98703e-19	0.312263	5	180622446	TRIM7;TRIM7;TRIM7;TRIM7;TRIM7	Body	Island
cg19566586		2.18373e-14	0.249479	5	180622643	TRIM7;TRIM7;TRIM7;TRIM7;TRIM7	Body	Island
cg09091941		2.86267e-13	-0.263122	6	225666							Promoter_Associated
cg00814898		4.67627e-11	0.207812	6	474297
cg19485103		2.16403e-14	0.232105	6	475074							Unclassified
cg00197993		1.29845e-17	0.375517	6	1201056						TRUE
cg16935039		1.16667e-15	0.256331	6	1607507			Island		RDMR
cg23989119		5.4806e-10	0.244266	6	1608107			Island		RDMR
cg21500247		1.18159e-11	0.264918	6	1730306	GMDS	Body				TRUE
cg22053159		6.52815e-25	0.286099	6	2478543						TRUE
cg05678462		4.1007e-07	0.21901	6	2634100	C6orf195	5'UTR	N_Shore			TRUE	Unclassified_Cell_type_specific
cg19007948		1.15988e-13	0.2505	6	2731676	MYLK4	Body				TRUE
cg12584100		1.08243e-07	-0.209868	6	3023894						TRUE	Promoter_Associated
cg13420934		1.08723e-19	-0.237568	6	3088823	RIPK1	Body	N_Shelf			TRUE
cg26298273		1.0473e-09	0.200704	6	3445271	SLC22A23;SLC22A23	TSS200;Body
cg25609749		9.06313e-18	-0.222311	6	3743352	C6orf145	Body				TRUE	Unclassified
cg23581088		7.97625e-22	0.258393	6	3912160						TRUE		TRUE
cg12916580		5.26653e-19	-0.212986	6	4403020						TRUE		TRUE
cg18679635		1.52112e-16	-0.37233	6	6971315
cg19751937		9.42694e-11	-0.241915	6	6971371
cg12407685		1.34732e-13	0.230345	6	7165647	RREB1;RREB1;RREB1;RREB1	5'UTR				TRUE
cg02150582		1.69465e-14	0.222976	6	9398309			N_Shore
cg04654288		9.74935e-11	0.213006	6	10390247			Island
cg19125370		2.70595e-13	0.294313	6	10390532			Island			TRUE
cg01274812		2.75971e-18	0.285883	6	12404380						TRUE
cg17855963		2.34217e-13	0.300401	6	15873800						TRUE
cg17881600		1.71695e-15	0.273977	6	17012979						TRUE		TRUE
cg13392422		5.29196e-13	0.291128	6	17032554
cg19853936		1.33872e-10	0.237631	6	19692304			Island
cg26174326		1.32014e-05	0.217569	6	26016674			N_Shelf
cg14422085		1.69128e-09	0.215292	6	26225989			S_Shore		RDMR		Promoter_Associated
cg12212060		2.16971e-18	-0.221974	6	28323405	ZNF323;ZKSCAN3;ZNF323	5'UTR;TSS1500
cg23732781		8.01201e-08	0.206425	6	29595016	GABBR1;GABBR1;GABBR1	Body	N_Shore
cg20139800		3.33058e-10	0.207349	6	29599178	GABBR1;GABBR1	Body	N_Shore		RDMR
cg21644740		1.81659e-12	0.288728	6	29599248	GABBR1;GABBR1	Body	N_Shore		RDMR
cg17745803		2.53827e-18	0.305909	6	29631321	MOG;MOG;MOG;MOG;MOG;MOG;MOG;MOG;MOG;MOG;MOG	Body;Body
cg04623837		1.43221e-07	0.213606	6	29943414	HCG9	Body	N_Shore		RDMR	TRUE	Unclassified_Cell_type_specific
cg08491487		1.13827e-08	0.260948	6	30039130	RNF39;RNF39	Body	Island				Unclassified_Cell_type_specific
cg00947782		1.51896e-07	0.223542	6	30039142	RNF39;RNF39	Body	Island				Unclassified_Cell_type_specific
cg13918754		1.04672e-06	0.220154	6	30039380	RNF39;RNF39	Body	Island				Unclassified_Cell_type_specific
cg23235965		4.25019e-13	-0.202669	6	30459540	HLA-E	Body	S_Shore
cg17428922		1.86765e-12	0.230615	6	30885344	VARS2;VARS2;VARS2	Body	S_Shelf
cg07269567		1.3888e-08	0.223467	6	30886161	VARS2;VARS2;VARS2	Body	S_Shelf
cg19054685		6.05801e-09	0.233558	6	30894071	VARS2;VARS2;VARS2	3'UTR
cg15167736		8.41484e-15	0.289287	6	30950713	MUC21	TSS1500				TRUE
cg06183469		9.23346e-09	0.202212	6	30951084	MUC21	TSS1500
cg18921025		2.0678e-17	0.240858	6	30952064	MUC21	Body
cg20984924		6.69345e-15	0.256298	6	31005837						TRUE		TRUE
cg17038049		7.13455e-23	0.341541	6	31021365	HCG22	TSS1500
cg20112500		1.92266e-26	0.376159	6	31021744	HCG22	TSS1500
cg11934771		1.32163e-23	0.33601	6	31021796	HCG22	TSS200
cg20564865		1.00665e-08	0.232468	6	31096861	PSORS1C1	5'UTR					Unclassified
cg18688062		7.48027e-07	0.214739	6	31146471	PSORS1C3	TSS1500	N_Shore
cg25954539		2.05903e-06	-0.204221	6	31323677	HLA-B	Body	N_Shore
cg17159161		1.21295e-10	-0.21381	6	31323760	HLA-B	Body	N_Shore
cg25843003		1.76186e-14	-0.259665	6	31431312	HCP5	3'UTR				TRUE	Promoter_Associated
cg00218406		1.6845e-14	-0.235399	6	31431407	HCP5	3'UTR			DMR		Promoter_Associated
cg21684411		1.69554e-13	-0.257809	6	31431573	HCP5	3'UTR			DMR
cg10095777		1.67758e-11	0.208589	6	31734292	C6orf27	Body						TRUE
cg27587935		1.36996e-18	0.231229	6	31838724	SLC44A4	Body		Low		TRUE
cg25013052		3.97239e-09	0.203148	6	31838774	SLC44A4	Body		Low		TRUE
cg07601645		3.9597e-18	0.237156	6	31839025	SLC44A4	Body				TRUE
cg11049439		4.59212e-09	0.259646	6	31868724	ZBTB12	Body	N_Shore
cg16383871		3.13126e-20	0.321823	6	31888543						TRUE
cg15595918		1.80371e-10	0.227889	6	32047410	TNXB	Body	S_Shore
cg00661399		1.46842e-21	-0.286501	6	32049177	TNXB	Body	S_Shelf			TRUE		TRUE
cg10463626		3.44029e-09	0.200879	6	32054094	TNXB	Body	N_Shore			TRUE		TRUE
cg19048176		8.64771e-13	0.205775	6	32120324	PPT2;PRRT1;PPT2	TSS1500	N_Shore			TRUE
cg27230140		6.41951e-13	0.234999	6	32134748	EGFL8	Body	Island			TRUE
cg11108115		4.58327e-16	0.34283	6	32135186	EGFL8	Body	Island			TRUE
cg08472222		7.3224e-14	0.299259	6	32135195	EGFL8	Body	Island			TRUE
cg26687830		2.90227e-14	0.250368	6	32135326	EGFL8	Body	S_Shore			TRUE
cg05914981		1.28708e-11	0.230339	6	32152101	AGER;AGER	TSS200
cg03280235		1.32795e-11	0.211995	6	32158953	PBX2;GPSM3	TSS1500;3'UTR				TRUE
cg11706729		4.53428e-16	-0.299822	6	32813154	PSMB8;PSMB8;TAP1	TSS1500;3'UTR	S_Shore
cg08818207		9.44563e-19	-0.271138	6	32820355	TAP1	Body	N_Shore
cg02567488		6.84293e-26	-0.374783	6	32822565	PSMB9;PSMB9;TAP1	Body;TSS1500	S_Shore				Promoter_Associated
cg16454316		6.78521e-08	0.213608	6	32847845	PPP1R2P1	Body	Island
cg17800396		5.87909e-20	0.244718	6	33749443	LEMD2;LEMD2	5'UTR;Body				TRUE		TRUE
cg15369784		6.7273e-14	0.21554	6	36906565						TRUE		TRUE
cg01504030		5.67642e-13	0.367213	6	38141879	BTBD9;BTBD9;BTBD9	3'UTR
cg08985785		1.9259e-15	-0.211753	6	39196340	KCNK5	Body	N_Shore					TRUE
cg14438453		9.60145e-05	0.23784	6	39786566	DAAM2	5'UTR				TRUE
cg07369374		3.45527e-12	0.271828	6	40359130			N_Shore		RDMR		Unclassified_Cell_type_specific
cg21328082		1.61285e-08	0.250104	6	41254471	TREM1	TSS200
cg09310966		3.62763e-13	0.261045	6	41254825	TREM1	TSS1500
cg14732815		3.29627e-13	0.254288	6	41419370						TRUE
cg25410010		1.15908e-17	0.280538	6	41554543	FOXP4;FOXP4;FOXP4	Body
cg05345286		2.39593e-10	0.230713	6	41606641	MDFI	Body	Island					TRUE
cg01883425		1.95124e-11	0.25294	6	41606770	MDFI	Body	N_Shore		DMR			TRUE
cg06688989		8.73885e-11	0.202771	6	41606869	MDFI	Body	N_Shore		DMR			TRUE
cg08866794		4.59248e-11	0.234131	6	42104596	C6orf132	Body				TRUE	Unclassified_Cell_type_specific	TRUE
cg09613495		1.22683e-15	0.239855	6	42145851	GUCA1A	Body	Island			TRUE
cg16392865		9.04807e-14	0.225416	6	42893443	PTCRA	3'UTR	S_Shore
cg07235774		3.90865e-11	0.233748	6	43110907	PTK7;PTK7;PTK7;PTK7	Body				TRUE	Unclassified
cg06241901		1.74391e-17	0.261507	6	43244304	TTBK1	Body	Island
cg18513023		6.23484e-12	0.241411	6	44009266						TRUE		TRUE
cg22330763		4.58559e-25	0.280004	6	44194767	SLC29A1;SLC29A1;SLC29A1;SLC29A1;SLC29A1	5'UTR;5'UTR	S_Shelf	Low			Unclassified_Cell_type_specific	TRUE
cg15169900		4.71444e-14	0.271239	6	44698413			S_Shelf					TRUE
cg08842021		1.24669e-07	0.227801	6	45481731	RUNX2;RUNX2;RUNX2	Body				TRUE	Gene_Associated_Cell_type_specific
cg06665622		1.48953e-18	0.436568	6	46293571	RCAN2	TSS200				TRUE
cg03590237		1.19784e-17	0.328555	6	52439807	TRAM2	Body	N_Shore		RDMR		Promoter_Associated
cg08811259		2.92518e-18	-0.266036	6	56878665	BEND6	Body				TRUE		TRUE
cg00550493		2.95692e-15	0.374714	6	64928665	EYS	Body				TRUE
cg15120732		5.17479e-12	0.313521	6	73330106	KCNQ5;KCNQ5;KCNQ5;KCNQ5;KCNQ5	TSS1500	N_Shore		DMR		Promoter_Associated	TRUE
cg05350268		5.78171e-12	0.285661	6	73330112	KCNQ5;KCNQ5;KCNQ5;KCNQ5;KCNQ5	TSS1500	N_Shore		DMR		Promoter_Associated	TRUE
cg04290119		3.33263e-15	0.28297	6	73330208	KCNQ5;KCNQ5;KCNQ5;KCNQ5;KCNQ5	TSS1500	N_Shore		DMR			TRUE
cg03020545		4.22527e-16	0.285317	6	73330358	KCNQ5;KCNQ5;KCNQ5;KCNQ5;KCNQ5	TSS1500	N_Shore					TRUE
cg11742202		4.39704e-16	-0.244856	6	74364667	SLC17A5	TSS1500	S_Shore				Promoter_Associated
cg13599248		7.39973e-20	-0.309359	6	74364700	SLC17A5	TSS1500	S_Shore				Promoter_Associated
cg15403968		1.74197e-16	0.234278	6	79862196						TRUE
cg00417131		7.31835e-18	0.293988	6	89828674	SFRS13B	TSS1500	S_Shore
cg12090880		3.29516e-21	-0.227081	6	90658359	BACH2;BACH2	Body
cg07437546		1.55724e-15	0.224652	6	91096062						TRUE
cg16287042		1.95992e-12	-0.200497	6	95221182
cg06450976		2.3037e-22	0.438852	6	106512194						TRUE
cg27353361		2.1641e-11	0.229553	6	108145420	SCML4;SCML4	1stExon;5'UTR			DMR		Promoter_Associated
cg15786205		6.25077e-12	0.212227	6	108495578	NR2E1	Body	N_Shore				Unclassified_Cell_type_specific	TRUE
cg20731469		2.2163e-11	0.253856	6	108495678	NR2E1	Body	Island				Unclassified_Cell_type_specific	TRUE
cg18736676		8.62233e-12	0.328727	6	109053447						TRUE
cg06413398		7.21199e-19	-0.25969	6	110736865	DDO;DDO	TSS200						TRUE
cg00804078		2.48548e-18	-0.235459	6	110736941	DDO;DDO	TSS200						TRUE
cg07164639		9.35945e-21	-0.304653	6	110736958	DDO;DDO	TSS1500						TRUE
cg23490077		1.28617e-16	0.217612	6	112610645						TRUE
cg10474881		5.20181e-13	0.235882	6	114181686	MARCKS	Body	Island	Low
cg12269138		1.89407e-13	0.371972	6	116118279						TRUE
cg27033074		1.29457e-15	0.306809	6	116359888	FRK;LOC728402	Body;TSS200
cg24908097		3.48602e-17	0.26675	6	116744279	DSE;DSE	Body				TRUE
cg27642470		2.32495e-07	0.210156	6	117802710	DCBLD1	TSS1500	N_Shore				Unclassified_Cell_type_specific
cg03937440		2.36752e-09	0.208897	6	129660428	LAMA2;LAMA2	Body				TRUE
cg06770429		2.11526e-10	0.205909	6	143206075	HIVEP2	5'UTR				TRUE
cg05437857		2.75523e-11	0.21515	6	149256935	UST	Body				TRUE
cg20331980		3.15524e-15	0.2515	6	149554503						TRUE	Unclassified_Cell_type_specific	TRUE
cg27269110		2.45219e-14	0.275476	6	154754755	CNKSR3	Body				TRUE
cg24395504		2.58271e-12	0.20762	6	154869909						TRUE
cg06694381		4.07082e-05	0.260826	6	155569200	TIAM2;TIAM2	Body					Unclassified	TRUE
cg26934881		0.000193211	0.232149	6	155569291	TIAM2;TIAM2	Body					Unclassified	TRUE
cg07292773		7.35279e-10	0.221767	6	156718177			Island			TRUE	Unclassified
cg05225634		6.51262e-15	0.2808	6	156718288			Island			TRUE	Unclassified
cg09056876		1.03511e-22	0.389209	6	156718398			Island
cg20021506		1.18229e-15	0.322712	6	156718546			Island
cg25578048		1.5032e-21	0.532022	6	158018055	ZDHHC14;ZDHHC14	Body	S_Shelf			TRUE
cg00283857		1.69758e-18	0.427257	6	158018184	ZDHHC14;ZDHHC14	Body	S_Shelf			TRUE
cg02571055		9.03214e-15	0.258787	6	158896790	TULP4;TULP4	Body				TRUE	Unclassified_Cell_type_specific	TRUE
cg19556284		3.97749e-12	0.234092	6	158909455	TULP4;TULP4	Body				TRUE		TRUE
cg18201505		4.11419e-16	-0.257492	6	159052446	TMEM181	Body				TRUE
cg26695881		1.45585e-11	0.224254	6	160696810
cg11696576		1.84041e-15	0.253468	6	160815734	SLC22A3	Body				TRUE
cg26780581		2.63375e-09	0.265507	6	161549519						TRUE	Unclassified_Cell_type_specific
cg02070077		9.44191e-18	0.339026	6	168199753			S_Shore
cg09080087		2.09155e-13	0.274717	6	168240272	MLLT4;MLLT4;MLLT4	Body				TRUE
cg20779334		7.91839e-18	0.301948	6	168593168			S_Shore		RDMR
cg08727239		2.562e-09	0.211847	6	168634096			S_Shore
cg20565912		1.1481e-17	0.334693	6	168935110	SMOC2;SMOC2	Body	N_Shore
cg17323040		0.00114079	0.206252	6	169008594	SMOC2;SMOC2	Body				TRUE
cg10724529		1.52438e-08	0.21861	6	169559014							Unclassified_Cell_type_specific
cg08672225		5.15791e-10	0.239123	6	169559061							Unclassified_Cell_type_specific
cg15442434		7.5663e-13	0.237849	6	170210649						TRUE	Unclassified_Cell_type_specific	TRUE
cg17267654		1.50415e-23	0.403484	6	170411557
cg04452437		3.66423e-20	0.268825	6	170411595
cg07963316		1.46969e-11	0.210297	6	170449521			N_Shore
cg01739354		1.77977e-08	-0.25768	6	170481630
cg21782315		6.41839e-14	0.207501	6	170531847			S_Shore
cg10172887		1.29554e-10	0.2021	6	170578592			S_Shore			TRUE
cg19353431		2.06384e-14	0.263347	6	170578785			S_Shore			TRUE	Unclassified_Cell_type_specific
cg26575057		5.65413e-13	0.301423	6	170606506			S_Shore			TRUE
cg11144862		2.21148e-12	0.229466	7	184035			N_Shelf
cg00308560		2.75109e-15	0.25283	7	216899	FAM20C	Body	N_Shore				Unclassified_Cell_type_specific
cg20177507		1.30955e-22	0.271294	7	524149						TRUE
cg02583740		5.18639e-12	0.230928	7	612613	PRKAR1B;PRKAR1B;PRKAR1B;PRKAR1B;PRKAR1B;PRKAR1B	Body	Island			TRUE
cg04191989		1.14375e-06	0.20402	7	630914	PRKAR1B;PRKAR1B;PRKAR1B;PRKAR1B;PRKAR1B;PRKAR1B	Body	N_Shore					TRUE
cg16581738		5.04921e-10	0.203906	7	705693	PRKAR1B;PRKAR1B;PRKAR1B;PRKAR1B;PRKAR1B;PRKAR1B	Body				TRUE
cg23605961		1.77732e-07	0.204728	7	751331	PRKAR1B;PRKAR1B;PRKAR1B;PRKAR1B;PRKAR1B;PRKAR1B	5'UTR	N_Shore					TRUE
cg02756735		2.42139e-13	0.215117	7	778730	HEATR2	Body	N_Shore
cg04220893		6.74951e-10	0.204049	7	779022	HEATR2	Body	N_Shore
cg00157562		7.21199e-19	0.255673	7	800728	HEATR2	Body	S_Shelf
cg01652476		6.56303e-08	0.25906	7	809048	HEATR2	Body	S_Shore					TRUE
cg09386050		3.25107e-06	0.237617	7	809078	HEATR2	Body	S_Shore					TRUE
cg26014466		8.28336e-07	0.240838	7	809109	HEATR2	Body	S_Shore					TRUE
cg07803375		3.7364e-17	0.387947	7	811206	HEATR2	Body	N_Shelf			TRUE
cg01617071		7.2737e-16	0.238909	7	964629	ADAP1	Body	N_Shore				Unclassified	TRUE
cg02123534		1.9872e-17	0.274611	7	965485	ADAP1	Body	N_Shore				Unclassified_Cell_type_specific
cg03322234		8.47435e-13	0.210726	7	1022643	CYP2W1	TSS200	N_Shore
cg27053785		3.8343e-22	0.359421	7	1024142	CYP2W1	Body	Island
cg27663279		1.09034e-10	0.237619	7	1024224	CYP2W1	Body	Island
cg20449048		1.36173e-18	0.246255	7	1037343	C7orf50;C7orf50;C7orf50	Body	N_Shelf				Unclassified_Cell_type_specific
cg23906191		6.67697e-19	0.331217	7	1053629	C7orf50;C7orf50;C7orf50	Body	S_Shore
cg22444338		1.26207e-19	0.34899	7	1054449	C7orf50;C7orf50;C7orf50	Body	S_Shore
cg21855816		4.72125e-12	0.203367	7	1066024	C7orf50;C7orf50;C7orf50	Body	N_Shore
cg13477101		4.18616e-09	0.216318	7	1067302	C7orf50;C7orf50;C7orf50	Body	Island				Promoter_Associated
cg11360546		1.36861e-17	0.281427	7	1094263	C7orf50;C7orf50;C7orf50	Body	N_Shelf
cg09937438		4.21501e-11	0.251252	7	1095005	C7orf50;C7orf50;C7orf50	Body	N_Shelf				Promoter_Associated_Cell_type_specific	TRUE
cg04606995		2.19697e-18	-0.218111	7	1116361	C7orf50;C7orf50;C7orf50	Body	N_Shelf					TRUE
cg15730481		1.96264e-16	0.298342	7	1126318	GPER;C7orf50;C7orf50;GPER;C7orf50;GPER	TSS200;Body;TSS200;TSS1500	N_Shore				Unclassified
cg17333291		2.57419e-15	0.265584	7	1126326	GPER;C7orf50;C7orf50;GPER;C7orf50;GPER	TSS200;Body;TSS200;TSS1500	N_Shore				Unclassified
cg16601832		1.82554e-19	-0.30249	7	1514361	INTS1	Body	Island				Gene_Associated
cg23956190		9.02941e-20	-0.567365	7	1514455	INTS1	Body	Island				Gene_Associated
cg14576951		3.00918e-16	-0.419877	7	1514568	INTS1	Body	Island				Gene_Associated
cg15879716		2.90412e-09	0.306856	7	1932272	MAD1L1;MAD1L1;MAD1L1	Body
cg24045212		2.18265e-10	0.295479	7	2020131	MAD1L1;MAD1L1;MAD1L1	Body	S_Shore					TRUE
cg18279126		1.3801e-12	0.219073	7	2041391	MAD1L1;MAD1L1;MAD1L1	Body	N_Shelf
cg00266968		3.06126e-15	0.243272	7	2041505	MAD1L1;MAD1L1;MAD1L1	Body	N_Shelf
cg10784668		3.48268e-12	0.257439	7	2058031	MAD1L1;MAD1L1;MAD1L1	Body	N_Shore					TRUE
cg14010305		6.95645e-17	0.403416	7	2082961	MAD1L1;MAD1L1;MAD1L1	Body
cg11792186		5.28781e-14	0.389745	7	2083105	MAD1L1;MAD1L1;MAD1L1	Body				TRUE
cg18483265		9.03996e-05	0.211476	7	2083181	MAD1L1;MAD1L1;MAD1L1	Body				TRUE
cg15914316		2.78581e-12	0.442259	7	2083197	MAD1L1;MAD1L1;MAD1L1	Body				TRUE
cg25352924		1.16306e-11	0.311437	7	2083583	MAD1L1;MAD1L1;MAD1L1	Body				TRUE
cg01302853		6.64783e-13	0.205738	7	2236170	MAD1L1;MAD1L1;MAD1L1	Body
cg06160397		6.2647e-11	0.239323	7	2565944	LFNG;LFNG;LFNG;LFNG	Body	Island			TRUE
cg11623476		4.64185e-13	0.281234	7	2566027	LFNG;LFNG;LFNG;LFNG	Body	Island			TRUE	Unclassified
cg17226348		5.39333e-09	0.223018	7	2566534	LFNG;LFNG;LFNG;LFNG	Body	S_Shore			TRUE
cg20978460		1.88424e-14	0.339529	7	2644443	IQCE;IQCE	Body	N_Shore
cg26950885		9.96496e-09	0.269693	7	2686678	TTYH3	Body	N_Shore
cg09244707		4.36552e-13	0.260196	7	2756996			N_Shore			TRUE	Unclassified_Cell_type_specific
cg25783987		2.31804e-12	0.247104	7	4180723	SDK1;SDK1	Body			CDMR
cg12950665		1.0846e-21	-0.378499	7	4230985	SDK1;SDK1	Body				TRUE
cg03976326		9.0306e-21	-0.326914	7	4231054	SDK1;SDK1	Body				TRUE
cg17744375		1.53202e-10	0.296456	7	4243286	SDK1;SDK1	Body
cg21585409		4.23155e-13	0.282785	7	5270512	WIPI2;WIPI2;WIPI2;WIPI2;WIPI2	Body	S_Shelf
cg02667577		7.16547e-14	0.219018	7	5270567	WIPI2;WIPI2;WIPI2;WIPI2;WIPI2	Body	S_Shelf
cg16028599		7.01575e-12	0.237363	7	5400758	TNRC18	Body	Island
cg09828503		2.03199e-11	0.205548	7	5400985	TNRC18	Body	Island
cg09022230		4.72619e-13	0.203176	7	5457225	TNRC18	Body	N_Shore
cg21585707		1.47402e-18	-0.214185	7	5535302	FBXL18	Body	S_Shore			TRUE	Unclassified
cg02355304		2.3298e-11	0.242155	7	5536984	MIR589;FBXL18	TSS1500;Body	N_Shelf				Unclassified_Cell_type_specific
cg13957126		5.82406e-18	-0.212166	7	5597849			S_Shore				Unclassified	TRUE
cg07899076		6.55836e-11	0.242321	7	5675839	RNF216;RNF216	Body				TRUE
cg19570749		2.47292e-16	0.233013	7	6035574	PMS2;PMS2	Body				TRUE		TRUE
cg04526361		1.98407e-09	0.212764	7	22007577					DMR		Unclassified_Cell_type_specific
cg21025494		6.68604e-12	0.247613	7	23502744	IGF2BP3	Body				TRUE
cg08549390		9.60476e-16	0.301592	7	25702709
cg23424136		6.20884e-15	0.25224	7	25765894						TRUE
cg07326071		1.87877e-14	0.211771	7	25766144						TRUE
cg25872036		6.81306e-18	0.304544	7	25889305			N_Shelf					TRUE
cg15575538		1.71243e-09	0.243967	7	25894005			S_Shore				NonGene_Associated
cg15381259		3.60209e-10	0.354568	7	26525682	LOC441204	Body
cg19588408		3.20322e-10	0.212685	7	28848902	CREB5;CREB5;CREB5;CREB5	Body
cg20242781		5.62258e-12	0.250071	7	29111255	CPVL;CPVL	Body				TRUE
cg02844647		5.74128e-12	0.230733	7	29519388	CHN2;CHN2	TSS200;Body
cg04635849		1.03626e-11	0.232437	7	29519409	CHN2;CHN2	TSS200;Body
cg03100044		4.06123e-11	0.260989	7	29519450	CHN2;CHN2	TSS200;Body				TRUE
cg21251563		3.12013e-14	0.31008	7	29519550	CHN2;CHN2;CHN2	5'UTR;Body;1stExon				TRUE
cg16920620		4.92631e-15	0.213457	7	29519651	CHN2;CHN2;CHN2	5'UTR;Body;1stExon				TRUE
cg00615485		1.26883e-11	0.213551	7	29519656	CHN2;CHN2;CHN2	5'UTR;Body;1stExon				TRUE
cg11251470		5.96442e-13	0.255432	7	30008931	SCRN1;SCRN1;SCRN1;SCRN1	5'UTR;Body;5'UTR				TRUE
cg04858110		4.46291e-14	0.228982	7	30009236	SCRN1;SCRN1;SCRN1;SCRN1	5'UTR;Body;5'UTR				TRUE
cg08658009		1.12694e-24	0.327621	7	30071179	PLEKHA8	Body	S_Shelf
cg13436110		2.89143e-12	0.338925	7	30844133	FAM188B	Body				TRUE		TRUE
cg00622010		1.10458e-15	0.219533	7	30951086	AQP1	TSS1500
cg09676669		3.98236e-14	0.229628	7	30951272	AQP1	TSS200
cg25184724		4.32731e-23	0.261815	7	31026679						TRUE
cg11105292		2.13101e-06	0.218253	7	32802564			S_Shore
cg13924998		7.29531e-15	0.290933	7	41531155						TRUE
cg20294328		6.39405e-18	-0.233053	7	46584618						TRUE
cg16329896		6.01521e-21	-0.216916	7	47515060	TNS3	5'UTR				TRUE	Unclassified_Cell_type_specific
cg03514933		1.56557e-14	-0.275252	7	49709857
cg12358041		2.27183e-13	0.233123	7	50779714	GRB10;GRB10;GRB10	5'UTR;Body				TRUE
cg04976792		1.01123e-14	0.258507	7	54879544						TRUE
cg02271926		1.51401e-18	0.241955	7	55643121			S_Shelf
cg02097674		3.99728e-07	0.219753	7	64348740			N_Shore			TRUE	Unclassified_Cell_type_specific	TRUE
cg00287974		1.57819e-05	0.230816	7	64348873			N_Shore		DMR	TRUE	Unclassified_Cell_type_specific
cg13990351		7.55951e-08	0.304325	7	64349133			N_Shore		DMR	TRUE	Unclassified_Cell_type_specific
cg01129004		9.21236e-07	0.261853	7	64349155			N_Shore		DMR	TRUE	Unclassified_Cell_type_specific
cg13100965		4.0634e-06	0.231375	7	64349450			Island		DMR	TRUE	Unclassified_Cell_type_specific
cg19082708		6.6888e-10	0.290982	7	64349557			Island		DMR	TRUE	Unclassified_Cell_type_specific
cg16814808		5.26368e-09	0.201431	7	64349706			Island				Unclassified_Cell_type_specific
cg09802893		1.97645e-24	-0.40966	7	64350876			S_Shore
cg20663219		1.22142e-20	0.360886	7	73130521	STX1A;STX1A	Body	N_Shelf					TRUE
cg06350432		2.76399e-06	0.294212	7	73245752	CLDN4	1stExon	Island			TRUE
cg17787108		3.73792e-10	0.261205	7	73246044	CLDN4	1stExon	Island			TRUE
cg15177211		0.000360781	0.20965	7	75567469	POR	5'UTR				TRUE		TRUE
cg20457523		5.54027e-12	0.241638	7	75956146	YWHAG	3'UTR	N_Shelf
cg14712657		2.29321e-14	0.223503	7	93888413						TRUE
cg15544721		1.01573e-19	0.332774	7	94536691	PPP1R9A;PPP1R9A	TSS1500	N_Shore					TRUE
cg03774463		8.86605e-07	0.216597	7	96636616	DLX6AS;DLX6	Body	S_Shore		DMR
cg02185750		1.71323e-17	0.227776	7	98870792	MYH16	TSS200
cg03991188		3.30213e-16	0.251555	7	98870835	MYH16	TSS200
cg12290671		1.89896e-11	0.200227	7	99195819			Island				Unclassified_Cell_type_specific
cg22821554		3.14019e-23	0.459346	7	99383155	CYP3A4	TSS1500
cg09914773		2.42834e-23	0.383683	7	99383224	CYP3A4	TSS1500
cg12616177		5.66987e-20	0.243488	7	100434510			N_Shore			TRUE	Unclassified_Cell_type_specific
cg01975495		1.35051e-11	0.319677	7	100779017	SERPINE1;SERPINE1	Body				TRUE
cg24809529		2.90345e-12	0.209492	7	100881286	CLDN15	TSS200				TRUE		TRUE
cg08582182		2.85129e-08	0.294812	7	101478535	CUX1;CUX1;CUX1	Body
cg14526021		1.8956e-13	0.254704	7	101512931	CUX1;CUX1;CUX1	Body
cg08212266		1.40906e-09	0.23148	7	101513100	CUX1;CUX1;CUX1	Body
cg19324118		2.43327e-24	0.29195	7	105279494	ATXN7L1;ATXN7L1	Body
cg11895696		1.88257e-16	0.230233	7	105283982	ATXN7L1;ATXN7L1	Body				TRUE	Gene_Associated
cg11932891		3.02205e-14	0.234682	7	105354444	ATXN7L1	Body				TRUE
cg04744624		1.38919e-15	0.258807	7	107641770	LAMB1	Body	N_Shore
cg00471159		3.53537e-08	0.200898	7	107641796	LAMB1	Body	Island
cg20891917		2.5512e-14	0.369283	7	112064031	IFRD1	5'UTR
cg08251362		1.43118e-13	0.205043	7	112086746	IFRD1	5'UTR	N_Shelf
cg23468130		2.88356e-11	0.272457	7	114562060	MDFIC;MDFIC;MDFIC	TSS200	N_Shore					TRUE
cg12771187		2.08424e-23	-0.25721	7	116152010						TRUE	Unclassified_Cell_type_specific
cg19426050		8.85968e-12	0.241786	7	120982933						TRUE
cg15560337		6.89274e-15	-0.205615	7	123484898	HYAL4	TSS1500
cg13882046		3.3297e-19	-0.264368	7	123485043	HYAL4	TSS200
cg05065846		1.14263e-17	0.264967	7	126885001	GRM8;GRM8;GRM8	TSS1500;5'UTR
cg13508402		1.23158e-18	0.311131	7	127670570	SND1;LRRC4	Body	N_Shore		RDMR			TRUE
cg17533927		2.97814e-12	0.234957	7	128550898	KCP;KCP	TSS200	Island				Unclassified_Cell_type_specific	TRUE
cg04729004		8.87371e-12	0.222671	7	128550932	KCP;KCP	TSS200	S_Shore				Unclassified_Cell_type_specific	TRUE
cg22664614		1.8737e-18	0.335421	7	129991187	CPA5;CPA5;CPA5	Body				TRUE	Unclassified_Cell_type_specific
cg12070022		7.48445e-12	-0.276251	7	130130189	MESTIT1;MEST;MEST	Body;5'UTR;TSS1500	N_Shore			TRUE
cg04132407		5.33502e-22	-0.264299	7	130626376
cg15099666		2.36039e-25	-0.282124	7	130626559
cg21771679		4.77388e-12	0.241057	7	131206773	PODXL;PODXL	Body				TRUE
cg12577010		4.11998e-24	-0.337913	7	134832544	TMEM140	TSS1500				TRUE	Promoter_Associated
cg06456031		7.19445e-20	-0.23175	7	134832850	TMEM140;TMEM140	1stExon;5'UTR		Low		TRUE	Promoter_Associated
cg11991398		6.63774e-16	0.223825	7	137011196	PTN	5'UTR				TRUE
cg20914341		1.33706e-17	0.210894	7	137276292	DGKI	Body				TRUE
cg02723458		4.44917e-17	-0.320274	7	138391286	ATP6V0A4;ATP6V0A4;ATP6V0A4	3'UTR
cg24431161		1.60336e-16	-0.256518	7	139484351	TBXAS1;TBXAS1	5'UTR				TRUE
cg18317554		5.40403e-21	-0.258341	7	139498041	TBXAS1;TBXAS1	5'UTR				TRUE
cg23289941		4.20092e-18	0.273242	7	140628445			S_Shelf
cg22531018		3.83608e-09	0.239855	7	142981779	TMEM139	TSS1500	N_Shelf		RDMR	TRUE
cg09671837		1.12549e-10	0.221302	7	143582308	FAM115A	5'UTR	Island					TRUE
cg06100639		9.0793e-11	0.205712	7	143602068			S_Shelf
cg25042258		2.91441e-11	0.251369	7	148427662	CUL1	Body				TRUE	Gene_Associated_Cell_type_specific
cg23158103		1.10215e-10	0.251094	7	148848205	ZNF398;ZNF398	5'UTR;Body	S_Shelf				Unclassified_Cell_type_specific
cg03464200		5.36344e-09	0.20783	7	149518917	SSPO	Body
cg19507256		2.8012e-20	0.328959	7	149552478	ZNF862	Body				TRUE		TRUE
cg07999732		1.30761e-20	0.24489	7	150080842	ZNF775	5'UTR	S_Shelf			TRUE		TRUE
cg06333800		3.38001e-10	0.201767	7	151442481	PRKAG2;PRKAG2	Body					Unclassified_Cell_type_specific	TRUE
cg21208107		1.15491e-11	0.320243	7	157073270			S_Shore				Unclassified_Cell_type_specific	TRUE
cg16913233		3.15777e-12	0.236267	7	157073403			S_Shore				Unclassified_Cell_type_specific	TRUE
cg17287605		2.49044e-08	0.237302	7	158196894	PTPRN2;PTPRN2;PTPRN2	Body	N_Shore		RDMR
cg27343380		7.39235e-10	0.221222	7	158617671	ESYT2	Body	N_Shelf
cg09533087		7.02974e-16	0.219983	8	436965						TRUE	Unclassified	TRUE
cg14601770		3.88494e-12	0.236477	8	481319	C8orf42	Body				TRUE
cg08072539		9.93932e-19	0.240021	8	496618	C8orf42	TSS1500	S_Shore		RDMR
cg05871582		2.33267e-13	0.248222	8	648014	ERICH1	Body	N_Shelf
cg24670715		2.01195e-12	0.218476	8	6420506	ANGPT2;ANGPT2;ANGPT2;ANGPT2;ANGPT2;ANGPT2;MCPH1	5'UTR;1stExon;Body	N_Shelf			TRUE	Unclassified_Cell_type_specific
cg05418508		2.13023e-23	0.266974	8	8898513						TRUE
cg25455865		4.01385e-20	0.239595	8	8960015						TRUE
cg24690731		2.11182e-08	0.2102	8	10589093	SOX7	TSS1500	Island
cg16799111		4.53205e-10	0.26159	8	10589359	SOX7	TSS1500	Island
cg01131038		6.8233e-10	0.246245	8	10592118			S_Shore		DMR
cg24338833		5.1253e-06	0.203065	8	10592227			S_Shore
cg11302791		1.61505e-15	0.277112	8	10635419	PINX1	Body				TRUE
cg11746684		1.23269e-13	0.25945	8	11057265	XKR6	Body	N_Shore		CDMR
cg27315958		3.41095e-13	0.297522	8	17206819	MTMR7	Body				TRUE
cg27064337		3.46234e-21	-0.304176	8	18925266						TRUE		TRUE
cg26917999		8.1255e-13	0.210473	8	20112890	LZTS1	TSS200
cg14374799		3.69603e-16	0.225446	8	21882942	NPM2	Body	S_Shore			TRUE
cg11707219		1.67207e-09	0.206073	8	21905756	FGF17	Body	Island					TRUE
cg25460807		9.04102e-17	0.285408	8	21908022			S_Shelf		RDMR			TRUE
cg09316140		3.4057e-15	0.296394	8	21912474	EPB49;EPB49;EPB49;EPB49;EPB49	1stExon;5'UTR	N_Shore	Low		TRUE	Unclassified
cg03292675		6.21162e-16	0.324816	8	21912864	EPB49;EPB49;EPB49	5'UTR	N_Shore			TRUE	Unclassified
cg02046552		2.92395e-19	0.492724	8	21914287	EPB49;EPB49;EPB49;EPB49	TSS1500;5'UTR	Island
cg24931658		1.4759e-10	0.226115	8	21914524	EPB49;EPB49;EPB49;EPB49	TSS1500;5'UTR	Island
cg03437605		6.2627e-14	-0.274854	8	22847209	RHOBTB2	5'UTR				TRUE		TRUE
cg14918744		5.34247e-07	0.202468	8	23018464	TNFRSF10D	Body	N_Shelf				Unclassified
cg00421144		5.89227e-17	0.204422	8	27336675	CHRNA2;CHRNA2	5'UTR;1stExon
cg00328219		9.03622e-18	-0.228527	8	29033680	KIF13B	Body				TRUE
cg14283887		1.90933e-11	-0.277618	8	35040351						TRUE
cg20893180		7.85134e-11	0.224824	8	36957379						TRUE
cg00053916		3.09655e-09	0.201497	8	37457329						TRUE
cg05570141		4.10655e-07	0.216973	8	37556959			N_Shore		RDMR		Unclassified_Cell_type_specific
cg03074188		3.53368e-09	0.255412	8	37557348			N_Shore		RDMR		Unclassified_Cell_type_specific
cg26393977		2.93809e-17	0.349735	8	37612713	ERLIN2	3'UTR					Unclassified_Cell_type_specific
cg04477010		2.75931e-13	0.207348	8	38175544	WHSC1L1;WHSC1L1	Body
cg22598885		1.75485e-18	0.271247	8	38175609	WHSC1L1;WHSC1L1	Body
cg16273943		5.50626e-15	0.22605	8	38175684	WHSC1L1;WHSC1L1	Body
cg16625770		4.90402e-08	0.200142	8	38300134	FGFR1;FGFR1;FGFR1;FGFR1;FGFR1;FGFR1;FGFR1	Body				TRUE
cg14284618		8.90296e-09	0.244311	8	38627889	TACC1	5'UTR				TRUE	Promoter_Associated
cg04142296		1.19742e-11	0.294607	8	38757532	PLEKHA2	TSS1500	N_Shore		RDMR
cg00672936		2.82329e-14	0.265758	8	38832728	HTRA4	Body	S_Shore			TRUE
cg11283404		1.04626e-16	0.300131	8	42163265	IKBKB	Body				TRUE	Gene_Associated_Cell_type_specific
cg26103845		4.7575e-17	0.245243	8	49283175						TRUE
cg17496421		4.7575e-17	0.285812	8	49595535
cg21854617		2.84517e-13	0.284085	8	49595651
cg11551464		2.30833e-07	0.210076	8	49595738
cg10182421		1.88249e-18	0.311378	8	49651102			S_Shelf
cg11936809		5.09928e-11	0.240005	8	53499582
cg02141358		1.20282e-11	-0.206221	8	57228615	SDR16C5	Body	N_Shelf
cg10342016		2.83884e-10	0.222377	8	57802622						TRUE		TRUE
cg15706807		4.7992e-13	-0.204304	8	58106598
cg20193839		2.44305e-08	0.200123	8	61834501			N_Shore		RDMR
cg06554036		8.89837e-14	0.323718	8	61834534			N_Shore		RDMR
cg26499663		4.11506e-14	0.25276	8	61835175			Island		RDMR
cg12897502		1.25198e-18	0.277659	8	67425316	C8orf46	Body				TRUE
cg00725401		1.75588e-08	0.220858	8	70945169			N_Shore
cg25062539		1.24854e-23	-0.355424	8	79718482	IL7	TSS1500	S_Shore		RDMR
cg19587887		7.08766e-10	0.224863	8	87082065	PSKH2	TSS1500	S_Shore
cg00630761		2.2449e-05	0.269829	8	94898169						TRUE
cg05690644		2.04436e-09	0.24205	8	97158015	GDF6	Body	Island			TRUE	Unclassified	TRUE
cg00990769		1.62591e-18	0.234439	8	98956478	MATN2;MATN2	Body				TRUE
cg16103712		2.72166e-15	0.238735	8	99023869	MATN2;MATN2	Body				TRUE		TRUE
cg17973038		2.27888e-18	0.215083	8	99395068						TRUE
cg01783554		2.58959e-12	0.22447	8	101872421						TRUE
cg11633264		7.71813e-17	0.265349	8	102160417						TRUE
cg04591709		2.45541e-15	0.244379	8	102235927			N_Shore
cg09916692		1.45196e-06	0.202707	8	103549622						TRUE
cg00941010		1.66048e-09	0.237573	8	107218994						TRUE
cg00394718		1.02821e-10	0.290101	8	120684921						TRUE
cg26043955		7.48051e-11	0.228049	8	123095289						TRUE
cg03314365		3.97011e-11	0.211864	8	123798823	ZHX2	5'UTR	S_Shelf				Unclassified_Cell_type_specific
cg07145834		3.87934e-11	0.236411	8	123878522	ZHX2	5'UTR				TRUE	Unclassified_Cell_type_specific
cg24833277		1.47857e-08	0.217201	8	124194361	FAM83A;FAM83A	TSS1500
cg19924352		6.02961e-10	0.224258	8	124195402	FAM83A;FAM83A	1stExon						TRUE
cg11749792		1.08171e-15	-0.274074	8	124730091	ANXA13;ANXA13	Body
cg12067015		1.15958e-14	0.319733	8	125953473	LOC157381	TSS1500
cg20152871		7.67053e-13	0.220441	8	129121542						TRUE		TRUE
cg22586603		8.29435e-11	0.253759	8	129985596						TRUE
cg09642740		4.47766e-14	0.249208	8	130995990			Island			TRUE
cg21440365		1.21084e-14	0.245751	8	130995997			Island			TRUE
cg03598731		2.24192e-14	0.271847	8	130996123			Island			TRUE
cg10054641		8.75386e-07	0.214173	8	133773093	TMEM71;TMEM71	TSS200					Unclassified_Cell_type_specific	TRUE
cg05598678		1.42188e-06	0.205071	8	133773099	TMEM71;TMEM71	TSS200					Unclassified_Cell_type_specific	TRUE
cg18736448		4.2815e-14	0.243327	8	134087171	TG;SLA;SLA	Body;5'UTR		Low		TRUE	Promoter_Associated_Cell_type_specific
cg18802332		1.83143e-14	0.225786	8	134202353	WISP1;WISP1	TSS1500
cg00122628		7.2525e-11	0.206812	8	134202359	WISP1;WISP1	TSS1500
cg03670238		6.08536e-13	0.210801	8	134202370	WISP1;WISP1	TSS1500
cg14143441		1.43698e-14	0.218125	8	134387493						TRUE
cg12140977		3.68333e-09	0.232106	8	134513309	ST3GAL1;ST3GAL1	5'UTR				TRUE
cg08115618		2.79495e-15	0.300079	8	134667555						TRUE
cg13064897		7.52913e-18	0.26075	8	135747178						TRUE
cg11302515		5.79244e-13	0.305961	8	141566732	EIF2C2;EIF2C2	Body
cg11006453		3.41671e-12	0.238862	8	141599185	EIF2C2;EIF2C2	Body					Promoter_Associated	TRUE
cg23731089		3.5691e-12	0.222905	8	141599208	EIF2C2;EIF2C2	Body					Promoter_Associated	TRUE
cg19367933		1.26729e-13	0.265096	8	141948545	PTK2;PTK2	5'UTR;Body				TRUE
cg07695089		5.49754e-17	0.222078	8	142221192	SLC45A4	3'UTR	Island
cg17298326		4.29691e-10	0.220747	8	142245477						TRUE	Unclassified_Cell_type_specific
cg17364411		2.81327e-13	-0.203924	8	142292849			N_Shelf			TRUE
cg06795722		3.94163e-10	0.231003	8	143429730	TSNARE1	Body	S_Shore
cg24996280		5.91641e-16	-0.283166	8	143481281	TSNARE1	5'UTR	N_Shelf					TRUE
cg07531093		8.23621e-20	-0.200576	8	143777681			N_Shelf
cg00499248		3.74401e-16	0.248812	8	143780434	LY6K;LY6K;LY6K	TSS1500	N_Shore
cg18493182		1.64746e-12	0.234451	8	143833962	LYPD2	TSS200
cg25471715		7.67787e-16	-0.202485	8	144129543	C8orf31	Body				TRUE	Unclassified_Cell_type_specific
cg13159388		7.04765e-15	0.240486	8	144451643	RHPN1;C8orf51	Body;TSS1500	S_Shore				Promoter_Associated
cg01312546		2.11227e-13	0.210387	8	144552786	ZC3H3	Body	Island
cg12688965		1.04499e-09	0.252422	8	144582077	ZC3H3	Body				TRUE
cg03085524		2.5685e-12	0.263491	8	144852570			N_Shore		CDMR			TRUE
cg09549649		1.39628e-15	0.21483	8	144887282	SCRIB;SCRIB	Body	Island
cg08862452		1.71684e-14	0.218673	8	144903025	PUF60;PUF60;PUF60	Body
cg16434940		1.23839e-09	0.210463	8	145019563	PLEC1;PLEC1;PLEC1;MIR661;PLEC1;PLEC1;PLEC1	Body;TSS1500	S_Shore
cg04892187		2.14957e-14	0.208331	8	145040629	PLEC1;PLEC1	Body				TRUE	Promoter_Associated_Cell_type_specific
cg06319475		8.09191e-10	0.216007	8	145105829			Island
cg26199906		1.71853e-11	0.204369	8	145106246	OPLAH	Body	Island		DMR
cg17698295		2.15392e-10	0.237607	8	145106299	OPLAH	Body	Island		DMR
cg17301223		7.40212e-16	0.269623	8	145106438	OPLAH	Body	Island		DMR
cg26256223		7.31228e-14	0.231061	8	145106582	OPLAH	Body	Island		DMR
cg09019592		5.2227e-25	-0.283984	8	145119315			S_Shelf
cg07013148		3.20311e-08	0.206477	8	146233339
cg24471894		1.35665e-24	-0.413016	9	2838508	KIAA0020	5'UTR
cg21241151		1.52455e-14	0.270522	9	16310954
cg14553740		1.57685e-20	0.408396	9	18976715	FAM154A	Body				TRUE
cg13725752		6.21156e-12	0.201025	9	34453817	C9orf25	Body	N_Shelf
cg03487430		7.85774e-13	0.213011	9	35616244	CD72	Body	N_Shore
cg13832290		3.09071e-17	-0.337596	9	35649906	SIT1	Body	S_Shelf				Promoter_Associated
cg05992079		6.49439e-13	0.220539	9	35650999	SIT1	TSS200	S_Shelf			TRUE
cg14099718		4.18951e-08	0.230324	9	36879449	PAX5	Body	N_Shelf				Unclassified_Cell_type_specific
cg14328477		5.95065e-19	0.267333	9	71934644						TRUE
cg14610066		1.02319e-16	0.297596	9	71936691			N_Shelf
cg00049440		1.27624e-24	-0.31806	9	73026643	KLF9	Body	N_Shore		CDMR
cg13676816		1.63223e-18	0.468226	9	91976972	SEMA4D	3'UTR
cg13912573		5.65811e-16	0.206665	9	92293297	LOC100129066	Body	S_Shore			TRUE		TRUE
cg14381543		1.46607e-20	0.320165	9	93798720						TRUE	Unclassified
cg21194517		3.30213e-16	0.245252	9	96007530	WNK2	Body	N_Shelf
cg00927495		2.28537e-09	0.210073	9	96715687	BARX1	Body	Island
cg13773631		3.37548e-11	0.282125	9	96715843	BARX1	Body	Island		RDMR
cg06071058		1.48322e-07	0.250311	9	96716091	BARX1	Body	Island		RDMR
cg14605447		7.02663e-12	0.220698	9	98548141			S_Shore
cg13941801		1.35565e-11	0.251816	9	98585586	C9orf130	Body				TRUE		TRUE
cg13863103		1.044e-14	0.226092	9	98902324						TRUE		TRUE
cg14563637		1.02178e-15	0.435732	9	98931801						TRUE		TRUE
cg01825213		9.01146e-08	0.217278	9	98979965			N_Shore			TRUE	Unclassified
cg14511393		1.44972e-12	0.310548	9	99249199	HABP4	Body				TRUE		TRUE
cg00422488		2.6479e-12	0.318419	9	100747767	ANP32B	Body	Island
cg21157904		4.56924e-16	-0.206791	9	100837807	TRIM14;NANS	3'UTR;Body				TRUE		TRUE
cg14475840		8.94352e-13	-0.212991	9	103191817	C9orf30	5'UTR	S_Shore					TRUE
cg14326305		1.03826e-14	-0.207299	9	107573154	ABCA1	Body				TRUE
cg13672638		9.56959e-18	-0.219755	9	108285092	FSD1L;FSD1L	Body	S_Shelf
cg14463164		7.73852e-10	0.260013	9	109715708	ZNF462;MIR548Q	Body				TRUE
cg17465304		1.85258e-11	0.229548	9	116861442	KIF12	TSS200	Island		RDMR
cg13889415		1.73916e-21	0.430045	9	116943379	COL27A1	Body				TRUE
cg14080475		1.3928e-14	0.284469	9	117150495	AKNA	5'UTR				TRUE	Promoter_Associated_Cell_type_specific	TRUE
cg14094498		1.02106e-14	-0.202947	9	119000864	PAPPA	Body				TRUE
cg14479301		1.25184e-12	0.222015	9	126119975	CRB2	Body				TRUE
cg08241360		1.0946e-10	0.226955	9	129244738	FAM125B	Body	Island			TRUE
cg14395885		3.2371e-13	0.227374	9	130700923	DPM2	TSS200	S_Shore
cg21157065		3.78613e-17	0.210995	9	130913148	LCN2	Body				TRUE	Unclassified_Cell_type_specific	TRUE
cg14308304		9.03962e-15	-0.202439	9	131258276	ODF2	Body					Gene_Associated
cg01942423		9.13693e-13	0.210268	9	131935924			N_Shore			TRUE	Unclassified
cg14582917		1.90291e-16	0.25708	9	132262821			S_Shelf				Unclassified_Cell_type_specific
cg13723983		1.80939e-11	0.20615	9	132383362	C9orf50	TSS1500	S_Shore					TRUE
cg14567085		7.05834e-15	0.235346	9	133411807			N_Shore
cg13846358		1.48542e-17	0.260732	9	135115582	NTNG2	Body	N_Shore
cg14477471		3.82345e-12	0.203428	9	137107162						TRUE
cg13689699		2.94818e-10	0.201795	9	137225311	RXRA	Body				TRUE
cg13425135		1.15984e-14	0.244451	9	137330570	RXRA	3'UTR	N_Shore
cg13516654		1.16584e-08	0.200925	9	137562493	COL5A1	Body				TRUE
cg13517605		3.15524e-15	0.206808	9	139006552	C9orf69	3'UTR	N_Shore
cg06788565		8.91316e-17	0.312161	9	139006645	C9orf69	3'UTR	N_Shore
cg14108380		4.45675e-18	-0.217668	9	139299357	SDCCAG3;SDCCAG3;SDCCAG3	Body	N_Shelf				Unclassified
cg14360448		1.37977e-14	0.239288	9	139512327							Unclassified_Cell_type_specific
cg14003265		9.05103e-13	-0.239179	9	139796499	TRAF2	Body				TRUE	Unclassified	TRUE
cg02332492		7.26891e-17	0.24815	9	139840678	C8G	Body	S_Shore
cg11611856		6.40558e-13	0.225617	9	139973337	UAP1L1	Body	Island
cg21191088		1.7312e-12	0.222103	9	140115301	RNF208	1stExon	Island
cg13601936		1.51413e-10	0.238028	9	140198751			S_Shore				Promoter_Associated
cg27375135		1.37436e-13	0.212455	10	397923	DIP2C	Body	S_Shore				Unclassified_Cell_type_specific
cg26561082		7.11392e-21	-0.231954	10	410363	DIP2C	Body	S_Shore
cg19204958		2.72628e-08	0.204102	10	415937	DIP2C	Body	S_Shore			TRUE		TRUE
cg06061092		2.64731e-09	0.201775	10	521787	DIP2C	Body	N_Shelf
cg04328729		5.41418e-13	0.236504	10	521830	DIP2C	Body	N_Shelf
cg27598761		2.31761e-11	0.225067	10	537128	DIP2C	Body				TRUE		TRUE
cg03147470		1.07003e-09	0.207088	10	537178	DIP2C	Body				TRUE		TRUE
cg11351927		5.89209e-16	0.202294	10	557886	DIP2C	Body					Unclassified
cg06008406		3.17855e-27	0.302087	10	661568	DIP2C	Body				TRUE
cg06115576		4.0929e-23	0.327205	10	661721	DIP2C	Body				TRUE
cg09874796		9.33126e-24	0.324089	10	661730	DIP2C	Body				TRUE
cg01033356		3.2772e-21	0.509572	10	1402917	ADARB2	Body	N_Shore			TRUE		TRUE
cg02445968		2.46629e-11	0.221589	10	1449028	ADARB2	Body			CDMR
cg27566842		8.56368e-12	-0.24031	10	1509675	ADARB2	Body	S_Shelf
cg04513549		7.32045e-13	0.310743	10	1651238	ADARB2	Body				TRUE
cg23853507		1.28032e-07	0.223164	10	1651391	ADARB2	Body				TRUE
cg16282361		1.35448e-14	0.237258	10	1767482	ADARB2	Body
cg07342618		1.68981e-07	0.214181	10	3300407
cg17459949		3.44855e-09	0.223869	10	3300445
cg09455513		3.88302e-14	0.271955	10	3792283						TRUE
cg14106234		6.44345e-15	-0.222577	10	3805326
cg08323596		9.42042e-07	0.250263	10	5523207
cg13728376		4.71276e-08	0.267771	10	5523245
cg19630665		2.58697e-06	0.22647	10	5523276
cg24384120		3.92429e-17	0.254944	10	7594027						TRUE
cg22924015		6.14607e-11	0.280299	10	10687311						TRUE
cg11172629		7.99305e-11	0.206813	10	11047354	CUGBP2	1stExon		Low
cg12756527		2.83915e-12	0.269394	10	11284548	CUGBP2;CUGBP2;CUGBP2;CUGBP2	Body				TRUE	Promoter_Associated
cg06918917		4.84549e-17	0.2631	10	11547855	USP6NL;USP6NL	Body				TRUE
cg01291665		5.52598e-12	0.287813	10	11911449	C10orf47	Body	N_Shore
cg23421114		6.2885e-13	0.216418	10	11940635			S_Shelf			TRUE		TRUE
cg03174507		7.6886e-06	0.205023	10	21789582			Island		RDMR		Unclassified_Cell_type_specific
cg16081609		1.54535e-12	0.205839	10	22046695	DNAJC1	Body				TRUE
cg03760191		2.95056e-17	0.233633	10	22623047			N_Shore		RDMR
cg17277615		1.04598e-17	0.243677	10	22843847	PIP4K2A	Body				TRUE
cg15616382		1.35921e-05	0.20022	10	28030839	MKX	Body	Island		RDMR		Unclassified
cg23526504		8.93197e-14	0.252727	10	29186780
cg07092111		9.91062e-14	0.205848	10	32621403	EPC1	Body				TRUE	Promoter_Associated
cg07553108		6.67697e-19	-0.253363	10	34398955
cg26779306		5.19281e-16	-0.220528	10	34399020
cg03398910		8.56951e-16	0.218644	10	35080979	PARD3	Body
cg14588422		4.84755e-10	0.235542	10	35081084	PARD3	Body
cg11958675		2.78168e-16	0.285861	10	35618813	CCNY	5'UTR				TRUE
cg10319870		8.64398e-11	0.206237	10	36164214						TRUE
cg26291600		2.97449e-07	0.217149	10	45923705	ALOX5	Body	S_Shore
cg05721476		7.64775e-16	-0.229082	10	46076550	MARCH8;MARCH8	5'UTR				TRUE	Promoter_Associated
cg07259660		5.161e-07	0.221154	10	49517767			S_Shelf				Unclassified_Cell_type_specific
cg23837220		2.67503e-11	0.214787	10	50143397	WDFY4	Body
cg06996956		9.66391e-21	-0.254799	10	50264253	C10orf72	Body				TRUE	Unclassified_Cell_type_specific
cg00510507	various would need to check loc	7.94244e-20	0.301172	10	61900413	ANK3;ANK3;ANK3	Body;5'UTR;1stExon				TRUE
cg27434149		2.28674e-13	0.236841	10	62332846						TRUE
cg00360414		8.38013e-08	0.205549	10	63213391	TMEM26	TSS200	S_Shore		RDMR
cg12160258		5.7565e-10	0.225646	10	63213396	TMEM26	TSS200	S_Shore		RDMR
cg06467951		4.23344e-08	0.230212	10	70010790						TRUE
cg06214126		1.89848e-06	0.211246	10	71082222	HK1;HK1;HK1;HK1;HK1	Body	S_Shelf
cg03009785		1.00772e-16	-0.23973	10	72835584						TRUE
cg26152017		4.47327e-16	-0.225551	10	73004558	UNC5B	Body				TRUE		TRUE
cg24839386		5.04903e-19	-0.378141	10	73004576	UNC5B	Body				TRUE		TRUE
cg02378006		2.93682e-12	0.23627	10	73026288	UNC5B	Body			DMR	TRUE		TRUE
cg08754149		4.80703e-08	0.200716	10	78204159	C10orf11	Body				TRUE
cg11532418		4.74669e-14	0.208939	10	78647178	KCNMA1;KCNMA1;KCNMA1;KCNMA1	Body
cg02172819		9.83049e-19	0.234952	10	79261503	KCNMA1;KCNMA1;KCNMA1;KCNMA1	Body				TRUE		TRUE
cg18295744		2.47022e-23	-0.379905	10	80872926	ZMIZ1	5'UTR				TRUE		TRUE
cg20744163		1.9862e-17	0.275095	10	80999841	ZMIZ1	Body	N_Shelf			TRUE		TRUE
cg25365214		5.65811e-16	0.211952	10	81070954	ZMIZ1	Body
cg07894883		2.20119e-15	0.200296	10	81146877	ZCCHC24	Body	S_Shore
cg08435131		3.36401e-11	0.232709	10	81892161	PLAC9	TSS200	N_Shore					TRUE
cg15405515		1.90753e-15	0.229237	10	87180675						TRUE
cg19335412		1.39046e-19	-0.27205	10	90694875	ACTA2;ACTA2	3'UTR					Unclassified
cg02370832		2.46963e-23	-0.355491	10	91093681	IFIT3;IFIT3	Body				TRUE	Unclassified
cg25276848		1.41173e-13	0.264219	10	92063013						TRUE
cg07571337		4.86019e-18	0.325786	10	93805844			Island			TRUE
cg07336123		2.81669e-07	0.203618	10	95883202	PLCE1;PLCE1	Body				TRUE		TRUE
cg02850392		3.11518e-15	-0.20291	10	99697469	CRTAC1	Body
cg24936799		8.99891e-21	0.383579	10	99798395
cg15384383		4.1337e-22	0.297704	10	99798415					DMR
cg01178710		3.64998e-15	-0.2453	10	100137031						TRUE
cg03440556		1.93903e-15	0.264619	10	102107757	SCD	Body	S_Shore		CDMR		Promoter_Associated
cg07161848		9.05499e-09	0.208561	10	102123573	SCD	3'UTR		Low
cg23223933		2.29115e-12	0.255441	10	103603292	KCNIP2;KCNIP2;KCNIP2;KCNIP2;KCNIP2;KCNIP2	1stExon	Island				Unclassified
cg18661379		2.12666e-12	0.214925	10	104393081	SUFU	3'UTR				TRUE
cg16654458		1.18909e-15	0.201207	10	104393942						TRUE
cg24435571		1.48061e-20	0.285282	10	104436140	ARL3	3'UTR				TRUE		TRUE
cg09038267		4.28186e-17	0.369633	10	104524861	C10orf26	Body				TRUE
cg03161190		7.89472e-11	0.227507	10	104535792	C10orf26;C10orf26	TSS200;Body				TRUE
cg23247968		3.92027e-12	0.224843	10	104535961	C10orf26;C10orf26;C10orf26	5'UTR;Body;1stExon		Low		TRUE
cg26640901		5.22747e-13	0.205619	10	104536035	C10orf26;C10orf26;C10orf26	5'UTR;Body;1stExon		Low		TRUE
cg09405083		2.30329e-08	0.250086	10	104536121	C10orf26;C10orf26;C10orf26	5'UTR;Body;1stExon				TRUE
cg15615645		1.00633e-15	-0.243269	10	104543040	C10orf26;C10orf26	Body				TRUE
cg17841267		3.6533e-17	0.412057	10	112117449						TRUE	Promoter_Associated	TRUE
cg05294276		4.49667e-10	0.222535	10	112618918						TRUE
cg03530074		1.22142e-20	0.210169	10	114536223	VTI1A	Body				TRUE
cg00074415		1.03773e-21	0.415904	10	114609720	LOC143188	TSS1500
cg16310045		2.50839e-19	0.200971	10	114813758	TCF7L2;TCF7L2;TCF7L2;TCF7L2;TCF7L2;TCF7L2	Body				TRUE
cg08354406		3.81838e-16	0.260277	10	115370978	NRAP;NRAP	Body
cg17841545		1.38297e-21	0.399379	10	115371055	NRAP;NRAP	Body
cg17675386		5.58306e-12	0.322622	10	121260443	RGS10;RGS10	Body				TRUE
cg01516005		2.38276e-15	0.352064	10	122709814			S_Shore		RDMR	TRUE
cg27011456		6.38347e-18	0.396178	10	122709940			S_Shore		RDMR	TRUE
cg16608018		5.35005e-18	0.317093	10	122739544			S_Shore					TRUE
cg04107759		7.34397e-24	0.363722	10	122741763			S_Shelf			TRUE
cg23936294		5.43836e-13	0.233704	10	123325021	FGFR2;FGFR2;FGFR2;FGFR2;FGFR2;FGFR2;FGFR2;FGFR2;FGFR2	Body				TRUE
cg18322589		6.77319e-17	0.369101	10	123909456	TACC2;TACC2	Body				TRUE		TRUE
cg15877915		6.57823e-25	0.329734	10	123925543	TACC2;TACC2;TACC2;TACC2	Body	S_Shelf			TRUE
cg00244001		2.73104e-19	-0.222794	10	126336805	FAM53B	Body				TRUE	Promoter_Associated_Cell_type_specific	TRUE
cg07920962		2.86187e-19	0.334856	10	128561738						TRUE
cg16783349		7.30975e-08	0.22089	10	130854343
cg19149132		5.67253e-12	0.260678	10	130854436
cg26789365		3.16043e-14	0.206915	10	133743048						TRUE
cg23256829		1.68744e-14	0.215984	10	134229731	PWWP2B;PWWP2B	3'UTR;Body
cg09000469		1.03016e-15	0.229517	10	134229757	PWWP2B;PWWP2B	3'UTR;Body
cg23249922		7.64983e-13	0.377519	10	134231549
cg09183138		4.76356e-12	0.232667	10	134477514	INPP5A	Body	Island
cg14953730		1.19848e-15	0.266518	10	134498830	INPP5A	Body				TRUE		TRUE
cg19649172		1.06228e-11	0.258278	10	134499266	INPP5A	Body				TRUE		TRUE
cg16206931		8.02487e-20	0.281599	10	134503280	INPP5A	Body	N_Shore
cg20463533		9.00924e-17	-0.315404	10	134705855						TRUE
cg09068392		5.60827e-08	0.23558	10	134773896			N_Shore
cg09208540		8.17334e-14	-0.280584	10	135340467	CYP2E1	TSS1500	N_Shore		RDMR
cg10986462		1.94735e-12	-0.270065	10	135340539	CYP2E1	TSS1500	N_Shore		RDMR
cg07314988		9.91754e-09	0.201669	11	289774	ATHL1	5'UTR	Island
cg26976707		3.48165e-23	0.440739	11	334561			S_Shelf			TRUE
cg23029021		3.49544e-16	0.332424	11	414951	SIGIRR;SIGIRR;SIGIRR;SIGIRR	1stExon;5'UTR	N_Shore
cg25504868		2.92852e-20	0.272311	11	567480			N_Shore				Promoter_Associated_Cell_type_specific
cg09202851		3.69412e-16	0.215134	11	567966			Island				Promoter_Associated_Cell_type_specific
cg09631059		2.03419e-13	0.249275	11	856942	TSPAN4;TSPAN4;TSPAN4;TSPAN4;TSPAN4;TSPAN4;TSPAN4	5'UTR;Body	N_Shore			TRUE
cg10932868		3.62466e-10	0.215177	11	921992			N_Shelf
cg14504636		5.04779e-16	0.249279	11	1001163	AP2A2	Body
cg06494775		6.58499e-23	0.279711	11	1006303	AP2A2	Body	N_Shore				Unclassified_Cell_type_specific
cg02923888		1.67058e-12	0.279216	11	1483891			Island
cg15662902		1.52581e-15	0.25066	11	1859510	TNNI2;TNNI2	TSS1500					Unclassified_Cell_type_specific
cg05928581		3.81997e-17	-0.232645	11	1885097	LSP1	Body				TRUE	Unclassified_Cell_type_specific	TRUE
cg09956037		3.26297e-21	0.390729	11	1899652	LSP1;LSP1;LSP1;LSP1	5'UTR;Body;5'UTR	N_Shelf				Unclassified_Cell_type_specific
cg04948649		2.29862e-07	0.248832	11	1901748	LSP1;LSP1;LSP1;LSP1	Body	N_Shore				Unclassified_Cell_type_specific
cg03022891		9.43399e-07	0.216185	11	1947791	TNNT3;TNNT3;TNNT3;TNNT3	Body	Island
cg13058214		1.12919e-16	0.408443	11	1947949	TNNT3;TNNT3;TNNT3;TNNT3	Body	Island
cg08337959		5.20606e-13	0.281462	11	1948933	TNNT3;TNNT3;TNNT3;TNNT3	Body	Island
cg06679296		7.88531e-23	0.510934	11	1949032	TNNT3;TNNT3;TNNT3;TNNT3	Body	Island
cg06503573		7.07868e-22	0.457762	11	1949039	TNNT3;TNNT3;TNNT3;TNNT3	Body	Island
cg01821149		9.58659e-22	0.327999	11	1949090	TNNT3;TNNT3;TNNT3;TNNT3	Body	Island
cg18032502		4.74801e-19	0.347453	11	1949113	TNNT3;TNNT3;TNNT3;TNNT3	Body	Island
cg12038298		4.01328e-13	0.209291	11	1951814	TNNT3;TNNT3;TNNT3;TNNT3	Body	S_Shore
cg18877271		1.61167e-17	0.253419	11	1952638	TNNT3;TNNT3;TNNT3;TNNT3	Body	S_Shore
cg12243980		6.02772e-17	0.216568	11	1977669	MRPL23	3'UTR	Island
cg19290938		3.85473e-20	0.267829	11	1988758			N_Shelf				Unclassified_Cell_type_specific
cg05894719		5.34381e-09	0.230469	11	1989899			N_Shore			TRUE
cg17611235		9.64217e-20	0.328346	11	1991188			Island				Unclassified_Cell_type_specific
cg09248429		3.38201e-18	0.426986	11	2011216	LOC100133545	TSS200	N_Shelf
cg27196158		3.18148e-17	0.237324	11	2011238	LOC100133545	TSS200	N_Shelf
cg25562530		2.51543e-22	0.445265	11	2013417			Island				Unclassified_Cell_type_specific
cg26350007		1.99206e-14	0.454226	11	2013524			Island				Unclassified_Cell_type_specific
cg03306615		3.79217e-13	0.279848	11	2292890	ASCL2	TSS1500	Island
cg19284039		6.3659e-13	0.278835	11	2292895	ASCL2	TSS1500	Island		DMR
cg26051413		5.45243e-10	0.2131	11	2292902	ASCL2	TSS1500	Island		DMR
cg11644479		1.34159e-12	0.20087	11	2292914	ASCL2	TSS1500	Island
cg18729298		6.92862e-13	0.305255	11	2555203	KCNQ1;KCNQ1	Body	N_Shore			TRUE
cg05898618		8.93899e-16	0.268693	11	2555576	KCNQ1;KCNQ1	Body	Island
cg15861694		3.92429e-17	0.215725	11	2706745	KCNQ1;KCNQ1OT1;KCNQ1	Body				TRUE	Unclassified_Cell_type_specific
cg04976753		6.35813e-10	0.20291	11	3187921	OSBPL5;OSBPL5;OSBPL5	TSS1500	S_Shore
cg09330834		1.51128e-08	0.210019	11	3188016	OSBPL5;OSBPL5;OSBPL5	TSS1500	S_Shore
cg08710204		4.06673e-12	0.221388	11	3216966						TRUE		TRUE
cg07552374		2.00068e-14	0.297448	11	6418966	APBB1;APBB1	Body				TRUE		TRUE
cg11333968		1.98907e-11	0.29698	11	7569641	PPFIBP2	5'UTR				TRUE	Unclassified_Cell_type_specific
cg20967819		1.61444e-12	0.223836	11	11641450	GALNTL4	Body	N_Shore		RDMR
cg10986946		1.51894e-11	0.201406	11	12001622	DKK3;DKK3;DKK3	Body				TRUE
cg19360308		4.44186e-08	0.240617	11	12423586	PARVA	Body				TRUE
cg17284609		6.60006e-12	0.248877	11	16424673	SOX6;SOX6;SOX6;SOX6	TSS1500;5'UTR;TSS1500				TRUE
cg15111638		2.28886e-06	0.202626	11	16631993			N_Shore		RDMR
cg26090775		1.11929e-17	0.328161	11	16633582			N_Shore
cg07190012		5.36343e-13	0.30408	11	16633647			N_Shore
cg21972837		4.87593e-13	0.205392	11	17207724						TRUE
cg08129093		5.57566e-20	-0.261193	11	17803389	KCNC1	3'UTR	S_Shelf
cg11180638		2.08979e-21	0.323873	11	17948881	SERGEF	Body				TRUE
cg12711760		2.40742e-17	-0.200432	11	20132923	NAV2;NAV2;NAV2;NAV2	Body				TRUE
cg23375717		2.4874e-20	0.284729	11	20883318	NELL1;NELL1	Body			RDMR
cg20368818		8.01213e-10	0.207906	11	33800056			S_Shelf
cg10449409		3.537e-15	0.202448	11	34533294	ELF5;ELF5;ELF5	5'UTR;1stExon
cg19656820		2.54433e-15	0.282348	11	34535085	ELF5	5'UTR				TRUE	Unclassified
cg24253136		4.08713e-16	0.262853	11	34535140	ELF5	5'UTR				TRUE	Unclassified
cg22932313		7.19445e-20	0.450875	11	34535189	ELF5	5'UTR				TRUE	Unclassified
cg12728032		5.9245e-16	0.263221	11	34535357	ELF5	TSS200				TRUE
cg21163960		1.30018e-19	0.216749	11	35441777	SLC1A2	TSS1500	Island		DMR		Unclassified_Cell_type_specific
cg10159951		5.24543e-24	0.404444	11	35441881	SLC1A2	TSS1500	Island		RDMR
cg08258650		2.00694e-22	0.393233	11	35441900	SLC1A2	TSS1500	S_Shore		RDMR
cg25963980		1.69276e-10	0.228672	11	35442225	SLC1A2	TSS1500	S_Shore		RDMR
cg05415146		7.58887e-07	0.20613	11	42429192						TRUE
cg01859616		2.28936e-12	0.228108	11	44970771	TP53I11;TP53I11	5'UTR	N_Shore				Unclassified
cg13448468		1.65777e-18	0.227715	11	45231047	PRDM11	Body	N_Shelf			TRUE		TRUE
cg22731637		9.72626e-15	0.253735	11	45231545	PRDM11	Body	N_Shelf			TRUE		TRUE
cg17066254		1.57278e-16	0.374953	11	45824647	SLC35C1;SLC35C1	TSS1500	N_Shore
cg21865108		1.15984e-14	0.313943	11	45894617	CRY2;CRY2	3'UTR				TRUE	Gene_Associated	TRUE
cg22789714		3.42458e-11	0.201933	11	46261208			S_Shore		RDMR		Unclassified
cg17266233		5.448e-18	0.289726	11	46382725	DGKZ;DGKZ;DGKZ;DGKZ	Body;TSS1500					Promoter_Associated	TRUE
cg21770622		1.50076e-20	0.298806	11	46383066	DGKZ;DGKZ;DGKZ;DGKZ	Body;TSS200;Body					Promoter_Associated	TRUE
cg02865822		1.06836e-16	0.25261	11	46383141	DGKZ;DGKZ;DGKZ;DGKZ	Body;TSS200;Body					Promoter_Associated	TRUE
cg18337963		3.47824e-10	0.208395	11	46383209	DGKZ;DGKZ;DGKZ;DGKZ;DGKZ	1stExon;Body;5'UTR					Promoter_Associated	TRUE
cg11545521		1.86765e-13	0.231843	11	48019467	PTPRJ;PTPRJ	Body				TRUE
cg22976120		8.4722e-28	0.436618	11	48040772	PTPRJ;PTPRJ	Body				TRUE
cg05982345		1.83817e-12	0.286491	11	48191068	PTPRJ	3'UTR				TRUE
cg14898332		4.61439e-13	0.204513	11	57249384			N_Shore			TRUE
cg15617545		2.67891e-12	0.200668	11	57365018	SERPING1;SERPING1	TSS1500;TSS200						TRUE
cg00135888		4.62107e-13	0.205467	11	57407543	MIR130A	TSS1500
cg20654468		2.5842e-15	-0.236169	11	58342997	LPXN;LPXN	Body	N_Shelf		RDMR
cg11340527		2.76016e-12	0.212835	11	58953689	DTX4	Body				TRUE	Unclassified	TRUE
cg12528056		1.29608e-12	0.314487	11	60619955	GPR44	3'UTR	Island
cg27124616		1.88961e-15	0.200837	11	60635029	ZP1;ZP1	1stExon;5'UTR
cg15015340		5.6656e-14	0.274521	11	61486220	DAGLA	5'UTR	N_Shore			TRUE		TRUE
cg12606682		9.94723e-18	0.236548	11	62190604	SCGB1A1	3'UTR					Unclassified_Cell_type_specific
cg08160224		1.83253e-16	0.240148	11	62248459	AHNAK	Body				TRUE		TRUE
cg09795091		3.5133e-15	0.21476	11	62627291	SLC3A2;SLC3A2;SLC3A2;SLC3A2;SLC3A2	Body	S_Shelf
cg09907758		5.1766e-12	0.253391	11	63537459	C11orf95	TSS1500	S_Shore
cg01518246		2.50441e-21	0.290394	11	63870912	FLRT1;MACROD1	TSS1500;Body
cg26029577		4.31731e-16	0.225329	11	63871231	MACROD1;FLRT1	Body;TSS200
cg03045325		3.85905e-13	0.227042	11	63871265	MACROD1;FLRT1	Body;TSS200
cg22408430		2.14033e-11	0.256767	11	63883266	MACROD1;FLRT1	Body;5'UTR	N_Shore
cg05697539		1.46459e-14	0.280801	11	63906104	MACROD1	Body
cg27160968		1.79905e-22	-0.282384	11	64081545	ESRRA	Body	N_Shelf
cg26180469		1.45758e-23	-0.318837	11	64081563	ESRRA	Body	N_Shelf
cg24580001		2.28886e-13	0.244402	11	64106532	CCDC88B	TSS1500	N_Shelf
cg16704073		7.04426e-26	0.341428	11	64702921	GPHA2	Body				TRUE	Unclassified_Cell_type_specific
cg12945194		5.22768e-12	0.241969	11	64703312	GPHA2;GPHA2	1stExon;5'UTR				TRUE	Unclassified_Cell_type_specific
cg07537750		3.66789e-18	0.225072	11	64703510	GPHA2	TSS200				TRUE
cg07471203		7.91035e-14	0.219545	11	64880911	TM7SF2	Body	S_Shore
cg11935523		3.89366e-19	0.412773	11	65064907	POLA2	3'UTR
cg06012347		1.88424e-14	0.300167	11	65066368						TRUE
cg09225861		2.51116e-18	0.354028	11	65069680						TRUE		TRUE
cg24215776		5.20606e-13	0.251406	11	65152051			N_Shore				Unclassified_Cell_type_specific
cg23272978		5.256e-16	0.284789	11	65315030	LTBP3;LTBP3;LTBP3	Body	Island				Unclassified_Cell_type_specific
cg26667091		1.26982e-06	0.203846	11	65352232	EHBP1L1	Body	Island					TRUE
cg00350296		2.03229e-13	0.27838	11	66084841	CD248	TSS1500	S_Shore			TRUE		TRUE
cg18935353		3.08293e-12	0.209865	11	66085250	CD248	TSS1500	S_Shore			TRUE	Unclassified_Cell_type_specific	TRUE
cg12782654		2.29861e-12	0.205631	11	66085299	CD248	TSS1500	S_Shore			TRUE	Unclassified_Cell_type_specific	TRUE
cg21720802		5.52341e-11	0.21354	11	66232921	PELI3;PELI3	TSS1500	N_Shore
cg07165756		9.72143e-12	0.214935	11	66311422	ZDHHC24	Body	N_Shore				Promoter_Associated
cg20515580		1.92824e-18	-0.212425	11	66800566	SYT12	Body				TRUE		TRUE
cg09130535		4.12555e-09	0.224976	11	67039119	ADRBK1	Body			CDMR	TRUE	Promoter_Associated
cg22996031		9.55926e-12	0.211122	11	67163517	RAD9A	Body	N_Shelf
cg24496349		4.74984e-22	0.327798	11	67810905	TCIRG1;TCIRG1;TCIRG1	Body;1stExon;5'UTR					Unclassified_Cell_type_specific
cg20865778		6.87689e-22	0.330533	11	67811265	TCIRG1;TCIRG1	Body					Unclassified_Cell_type_specific
cg24283027		9.03169e-12	0.256105	11	67984320			S_Shelf
cg24728180		5.07871e-09	0.218918	11	68133235	LRP5	Body
cg26906629		1.49344e-13	0.278063	11	68564367	CPT1A;CPT1A	Body
cg21862992		8.01691e-07	0.21972	11	68658383						TRUE	Gene_Associated_Cell_type_specific	TRUE
cg24778776		8.80702e-18	0.384148	11	69017394						TRUE
cg05205239		8.06862e-17	0.401188	11	69017439						TRUE
cg09067506		1.20636e-07	0.204453	11	69065869					DMR			TRUE
cg24568082		1.44873e-10	-0.201361	11	69151092						TRUE
cg00211115		3.30556e-17	0.300593	11	69257736			N_Shore				Unclassified	TRUE
cg18498241		4.35374e-10	0.21494	11	69286352			Island			TRUE		TRUE
cg10281996		3.5096e-11	0.216421	11	69290977						TRUE
cg05107632		1.18669e-19	-0.228935	11	69482597	ORAOV1	Body
cg22206745		5.50603e-27	-0.555302	11	69484557	ORAOV1	Body
cg03313574		4.22298e-24	-0.478638	11	69484574	ORAOV1	Body
cg23894980		5.03766e-11	0.213889	11	70534718	SHANK2	Body				TRUE
cg18844929		5.00392e-19	-0.230481	11	71554504
cg20887442		3.49184e-13	-0.204507	11	71725424	NUMA1	Body
cg11603759		2.25414e-16	0.239432	11	71951714	PHOX2A	Body	N_Shore
cg26987660		5.16306e-13	0.256047	11	71952431	PHOX2A	Body	Island
cg06922393		5.52854e-13	0.200712	11	72064370	CLPB	Body				TRUE	Gene_Associated_Cell_type_specific
cg23149454		1.76651e-12	0.211437	11	72380070	PDE2A;PDE2A;PDE2A	5'UTR;1stExon;Body
cg25038954		1.71695e-17	0.295652	11	72501130	STARD10	5'UTR	N_Shelf					TRUE
cg08069287		1.76186e-14	0.246509	11	72868833						TRUE		TRUE
cg24469013		6.69637e-21	-0.365759	11	72946534	P2RY2;P2RY2;P2RY2	3'UTR	S_Shore			TRUE
cg16209924		1.03362e-19	0.345798	11	74437016	CHRDL2	Body				TRUE
cg02313829		1.60952e-19	0.233385	11	75136574	KLHL35	Body	Island
cg17622952		3.79902e-10	0.226277	11	76025189						TRUE
cg11261850		2.5738e-10	0.216026	11	76320970						TRUE
cg05491906		5.32749e-25	0.262171	11	76334450						TRUE
cg27384476		3.34156e-19	0.31393	11	76367177						TRUE
cg23922724		2.76213e-20	-0.413764	11	76474735						TRUE		TRUE
cg14708990	flat	1.24492e-11	0.220497	11	76839217	MYO7A;MYO7A;MYO7A	TSS200				TRUE
cg14630206		2.48406e-12	0.253359	11	77121864	PAK1;PAK1	5'UTR	N_Shore			TRUE	Promoter_Associated_Cell_type_specific
cg04573398		2.18255e-13	0.200132	11	86086005	CCDC81;CCDC81;CCDC81;CCDC81	1stExon;5'UTR	Island			TRUE
cg21067465		6.61467e-07	0.202456	11	86304288	ME3;ME3;ME3	Body				TRUE	Unclassified_Cell_type_specific	TRUE
cg04200485		3.16756e-21	0.256069	11	95900374	MAML2	Body				TRUE
cg25015613		1.83802e-15	0.261871	11	102664716	MMP1;MMP1	Body					Unclassified
cg12237269		2.17522e-10	0.228686	11	107582734	SLN;SLN	5'UTR;1stExon
cg26699655		5.27483e-16	0.289336	11	108829142
cg04157658		1.4309e-08	0.228124	11	110243994						TRUE	Unclassified_Cell_type_specific
cg24500630		8.96721e-13	0.216243	11	110436181						TRUE
cg03723716		4.29479e-17	-0.229785	11	111609239	PPP2R1B;PPP2R1B	Body;3'UTR				TRUE
cg02820646		2.89886e-10	0.205306	11	115398838						TRUE
cg11921539		7.47793e-17	0.232217	11	116328665						TRUE
cg14848289		1.03497e-17	0.237264	11	117732291	FXYD6;FXYD6;FXYD6;FXYD6;FXYD6	5'UTR;5'UTR				TRUE
cg20341535		1.60952e-19	0.277806	11	118017101	SCN4B;SCN4B;SCN4B;SCN4B	Body;TSS1500;Body	S_Shore			TRUE	Unclassified
cg15880738		1.60885e-12	0.204167	11	118215112	CD3G;CD3G	5'UTR;1stExon					Unclassified_Cell_type_specific
cg21424090		1.92533e-19	-0.304364	11	118550443	TREH	TSS200
cg09144398		1.38175e-14	-0.320099	11	118550485	TREH	TSS200
cg08498647		2.4437e-24	-0.287461	11	118550644	TREH	TSS1500
cg09161419	not there but decrease and increase in 2 probes	3.40165e-10	0.232854	11	119593593	PVRL1;PVRL1;PVRL1	Body				TRUE
cg05348324		1.12145e-08	0.20435	11	119668165						TRUE
cg20118840		3.7401e-07	0.219844	11	119928838						TRUE
cg23629775		7.97717e-16	0.213774	11	120433032			N_Shore		CDMR
cg18220639		6.88798e-12	0.224733	11	120461210						TRUE
cg21585512		5.68379e-18	0.272879	11	122030076	LOC399959	Body				TRUE
cg18730174		4.3353e-21	0.391618	11	122073211	LOC399959	Body				TRUE	Unclassified
cg08087655		2.98406e-22	0.252833	11	122073541	LOC399959	Body				TRUE	Unclassified	TRUE
cg03393223		4.6808e-09	0.216696	11	122074433	LOC399959	TSS1500				TRUE	Unclassified
cg07270423		7.73938e-12	0.232157	11	123242457						TRUE
cg16699198		6.32385e-13	0.275933	11	123461363	GRAMD1B	Body				TRUE		TRUE
cg10313947		6.54051e-15	0.211802	11	124622815	VSIG2	TSS1500			RDMR
cg07498426		5.92452e-17	0.265161	11	125952694						TRUE
cg15215830		1.11056e-20	0.322699	11	125999805						TRUE
cg19008371		1.04466e-10	0.2358	11	126226766	ST3GAL4	5'UTR	S_Shore		RDMR
cg12322672		8.46485e-10	0.203252	11	126761638	KIRREL3;KIRREL3	Body				TRUE
cg18001780		2.37312e-16	-0.263852	11	128500564						TRUE	Promoter_Associated	TRUE
cg20128672		6.32359e-08	0.204083	11	128774649	C11orf45;KCNJ5	5'UTR
cg15090889		3.90703e-12	0.241157	11	128898503	RICS	Body
cg18971175		2.3398e-17	0.278697	11	129183160
cg15199622		1.79277e-15	0.321582	11	129183190
cg02931729		1.94192e-17	0.278977	11	129183228
cg09036621		1.34014e-15	0.315466	11	129870265	PRDM10;PRDM10	5'UTR	N_Shore		CDMR
cg22817719		4.65842e-11	0.242721	11	130068300	ST14	Body
cg09712902		6.96523e-06	0.207094	11	130068448	ST14	Body
cg02841651		1.24774e-09	0.214035	11	133449527						TRUE
cg06880438		3.97668e-05	0.272339	12	1675846	FBXL14	3'UTR
cg14916108		2.07597e-16	0.242061	12	2027993	CACNA2D4	TSS200
cg02426623		1.00823e-16	0.305531	12	3259078	TSPAN9;TSPAN9	5'UTR				TRUE
cg20162381		1.67944e-07	0.207416	12	3310097	TSPAN9;TSPAN9	5'UTR	Island		DMR			TRUE
cg21723903		1.41889e-13	0.21049	12	3862575	EFCAB4B;EFCAB4B;EFCAB4B	TSS1500	Island			TRUE		TRUE
cg03535793		5.3589e-09	0.200625	12	3862594	EFCAB4B;EFCAB4B;EFCAB4B	TSS1500	Island			TRUE		TRUE
cg23742314		3.25578e-21	0.419074	12	5282086						TRUE
cg21719937		6.53349e-17	0.271864	12	5564478	NTF3	Body				TRUE	Unclassified_Cell_type_specific
cg26401796		1.45605e-13	0.205633	12	5574420	NTF3	Body				TRUE
cg09836827		2.82071e-11	0.257799	12	6163024	VWF	Body	N_Shelf					TRUE
cg06730678		5.3094e-10	0.240547	12	6166943	VWF	Body	Island			TRUE
cg21519654		2.05119e-13	0.206563	12	6289847						TRUE		TRUE
cg14538537		5.96134e-12	0.285434	12	6939048	LEPREL2	Body	S_Shore				Promoter_Associated
cg16316042		2.05233e-16	-0.300178	12	7188426	C1R	Body
cg27563968		7.4358e-11	0.273535	12	13037811						TRUE
cg15006627		5.30622e-12	0.213627	12	13045938	GPRC5A	5'UTR	S_Shore
cg05346831		9.95095e-18	0.290728	12	13067271	MIR614	TSS1500
cg10809165		2.84452e-11	0.211894	12	14909556						TRUE	Unclassified_Cell_type_specific
cg19205533		1.33733e-12	0.24831	12	15373987	RERG	5'UTR	Island				Unclassified	TRUE
cg01198491		1.97389e-25	-0.262683	12	24642841	SOX5	5'UTR				TRUE
cg04915788		2.87724e-10	0.200941	12	25156888
cg26116950		2.47261e-12	0.239957	12	41582017	PDZRN4	TSS1500	N_Shore
cg13236409		1.93195e-19	0.379503	12	42362052						TRUE
cg08252871		1.10762e-15	0.212408	12	42534866	GXYLT1;GXYLT1	Body	N_Shelf
cg07723902		9.74156e-16	0.273199	12	42987806			S_Shelf
cg08730239		1.50657e-06	0.247574	12	47226453			S_Shore
cg14922545		1.17216e-16	0.30895	12	49225348	DDX23	Body					Gene_Associated_Cell_type_specific
cg05142520		1.09377e-12	0.226848	12	49364426	WNT10B	5'UTR	Island		RDMR
cg25301767		7.45689e-09	0.208581	12	49731393	C1QL4	TSS1500	S_Shore		RDMR		Unclassified
cg22566355		2.2045e-15	0.264816	12	49943340	KCNH3	Body	Island			TRUE	Unclassified	TRUE
cg10803417		1.0833e-13	0.203901	12	50369529	AQP6	3'UTR
cg19055098		8.22863e-20	0.3182	12	52165097	SCN8A	Body				TRUE
cg10615271		4.60974e-17	0.288645	12	52388360	ACVR1B	3'UTR
cg12521267		5.8239e-22	0.220489	12	52412667			S_Shelf
cg07925587		9.39493e-12	0.270415	12	52583324	KRT80;KRT80	Body				TRUE
cg10633827		1.97243e-14	0.208814	12	52963708	KRT74	Body
cg21558752		1.15325e-11	0.225543	12	53208709	KRT4	TSS1500
cg23696712		3.68479e-15	0.24236	12	53228141	KRT79	TSS200
cg16919680		5.90127e-09	0.260664	12	53230033						TRUE		TRUE
cg20465954		6.0973e-19	0.316534	12	53496921	SOAT2	TSS1500					Unclassified
cg00740389		3.80681e-18	0.207226	12	53590448	ITGB7	Body	N_Shore
cg11510999		4.63337e-08	0.221345	12	53591490	ITGB7	Body	Island				Promoter_Associated	TRUE
cg20474425		5.15258e-16	0.218445	12	54746067						TRUE	Promoter_Associated
cg00026033		1.57009e-24	0.369254	12	56414490	IKZF4	TSS200
cg20054248		4.20918e-18	0.290976	12	56414508	IKZF4	TSS200
cg01565774		1.98543e-21	0.315992	12	56414533	IKZF4	TSS200
cg25310081		6.79369e-14	0.278286	12	56959642	RBMS2	Body					Unclassified	TRUE
cg01395351		4.88939e-14	0.228112	12	57421088						TRUE	Unclassified_Cell_type_specific
cg19559587		5.47353e-10	0.247722	12	57588144	LRP1;MIR1228	Body;TSS200
cg08163918		3.48024e-18	0.271834	12	57628654	SHMT2;SHMT2;SHMT2;SHMT2;SHMT2;SHMT2;SHMT2;SHMT2	3'UTR;Body;3'UTR	N_Shore				Gene_Associated_Cell_type_specific
cg22610645		5.49454e-14	0.319211	12	58003898	GEFT;GEFT	TSS1500;TSS200	Island
cg11211563		7.04386e-15	0.281107	12	58003905	GEFT;GEFT	TSS1500;TSS200	Island
cg15409097		4.4251e-12	0.207662	12	58003925	GEFT;GEFT	TSS1500;TSS200	Island
cg04792034		5.21286e-18	0.263778	12	58263161			S_Shelf			TRUE
cg22681055		1.04755e-15	0.208443	12	58752983						TRUE
cg01941585		2.75971e-18	0.201178	12	66240388	HMGA2;HMGA2	Body				TRUE
cg23146197		1.5032e-21	0.274074	12	66271002	HMGA2;HMGA2	Body				TRUE
cg21281799		8.26019e-16	-0.225274	12	68041322	DYRK2;DYRK2	TSS1500	N_Shore				Promoter_Associated
cg16097772		5.05562e-12	0.33887	12	69742232	LYZ	1stExon		Low
cg07209066		1.58527e-15	0.223414	12	76139262						TRUE
cg12984948		3.08674e-17	0.259139	12	76283091						TRUE
cg26244575		1.86913e-17	0.309674	12	76354015						TRUE	Unclassified_Cell_type_specific
cg02765731		7.46423e-18	0.301988	12	83436797	TMTC2	Body				TRUE
cg27035734		6.15586e-17	-0.20163	12	86230557	RASSF9	TSS1500
cg25616055		8.60783e-09	0.246736	12	89638890						TRUE	Unclassified_Cell_type_specific
cg06934038		1.71695e-17	-0.245593	12	94468759						TRUE	Unclassified
cg06948737		8.13869e-12	-0.209371	12	95471414	FGD6	3'UTR	S_Shelf
cg00264799		2.58271e-12	0.230407	12	102848839	IGF1;IGF1;IGF1;IGF1	Body				TRUE
cg20874044		1.28151e-14	0.206157	12	102874832	IGF1;IGF1;IGF1	TSS1500
cg11290998		8.23256e-18	-0.257032	12	104449753						TRUE
cg23128495		5.93322e-13	0.233574	12	106254483						TRUE
cg23555120		4.61442e-15	0.263582	12	106533863	NUAK1	TSS200	S_Shore
cg06656005		3.27281e-09	0.251648	12	106534620	NUAK1	TSS1500	S_Shore
cg09174411		1.67287e-17	0.240238	12	107792027	BTBD11	Body				TRUE
cg20111269		1.26468e-14	0.214269	12	107972364	BTBD11	Body	N_Shelf			TRUE
cg03626024		7.31354e-16	-0.255477	12	108524345	WSCD2	5'UTR	S_Shore
cg24961970		2.33479e-10	0.296089	12	109885015	MYO1H	3'UTR
cg18632291		8.15189e-21	0.223754	12	110036143						TRUE
cg19371652		1.0999e-17	-0.243511	12	113415883	OAS2;OAS2;OAS2	TSS1500				TRUE	Promoter_Associated
cg27185772		2.38626e-10	0.203206	12	113725987	TPCN1;TPCN1	Body
cg26812615		2.97096e-21	-0.293545	12	116996773	MAP1LC3B2	TSS1500				TRUE
cg04844692		2.57336e-14	0.206122	12	117157450	C12orf49	Body				TRUE
cg10914558		2.26259e-08	0.249628	12	117797056	NOS1	5'UTR	N_Shore
cg17119907		1.3529e-10	0.256325	12	117797116	NOS1	5'UTR	N_Shore
cg02500231		1.01454e-10	0.342334	12	117797209	NOS1	5'UTR	N_Shore
cg02505015		7.03251e-15	0.255143	12	121197625						TRUE
cg16596859		1.92266e-26	0.271499	12	121197729						TRUE
cg06800840		3.74308e-12	-0.217067	12	121476549	OASL;OASL	Body					Promoter_Associated
cg24997562		2.38175e-18	-0.201875	12	121476720	OASL;OASL	1stExon					Promoter_Associated
cg17541002		1.4094e-12	-0.215979	12	121714889	CAMKK2;CAMKK2;CAMKK2;CAMKK2;CAMKK2;CAMKK2;CAMKK2	5'UTR	S_Shelf					TRUE
cg26995224		1.0129e-16	0.296164	12	121974146	KDM2B;KDM2B	Body	N_Shore		RDMR	TRUE	Promoter_Associated
cg13708645		3.17959e-19	0.383576	12	121974305	KDM2B;KDM2B	Body	N_Shore			TRUE	Promoter_Associated
cg09671309		1.03441e-13	0.207352	12	122158208	TMEM120B	Body				TRUE		TRUE
cg09860804		9.15142e-15	0.247437	12	122396633	WDR66	Body					Unclassified_Cell_type_specific
cg13411923		1.72346e-16	0.326407	12	122396677	WDR66	Body				TRUE	Unclassified_Cell_type_specific
cg15417875		2.36581e-17	0.310212	12	122396687	WDR66	Body				TRUE	Unclassified_Cell_type_specific
cg00718643		1.25387e-10	0.207354	12	123364394	VPS37B	Body				TRUE
cg03131767		1.09805e-11	0.239742	12	123446272	ABCB9;ABCB9;ABCB9	5'UTR	S_Shore					TRUE
cg13581922		2.56582e-19	0.301122	12	124938116	NCOR2;NCOR2	Body	N_Shelf		DMR	TRUE	Promoter_Associated	TRUE
cg22168796		3.11518e-15	0.263732	12	124938326	NCOR2;NCOR2	Body	N_Shelf		DMR	TRUE	Promoter_Associated	TRUE
cg03507593		3.06097e-20	0.291468	12	124939480	NCOR2;NCOR2	Body	N_Shore					TRUE
cg07243762		9.91842e-14	0.243885	12	125030744			S_Shelf				Unclassified
cg10461264		2.53588e-21	0.346012	12	125131065						TRUE	Unclassified_Cell_type_specific
cg04116756		3.77611e-14	0.215757	12	125131234						TRUE
cg12095353		1.87255e-20	0.300927	12	125369577					DMR
cg06413794		2.5679e-09	0.211461	12	125595651	AACS	Body	N_Shelf			TRUE
cg20562102		8.25126e-18	0.287378	12	128563954						TRUE
cg08325519		5.16304e-08	0.213289	12	130571246						TRUE	Unclassified_Cell_type_specific
cg23947919		6.94067e-08	0.20579	12	132406608	ULK1	3'UTR
cg19771626		4.41589e-15	0.325824	12	133127043	FBRSL1	Body	S_Shore				Unclassified_Cell_type_specific
cg00960772		1.11959e-28	0.521767	12	133127270	FBRSL1	Body	S_Shore
cg09525973		3.61945e-12	0.248749	12	133148746	FBRSL1	Body	Island
cg25341089		1.01029e-15	0.272786	12	133149020	FBRSL1	Body	Island
cg06447424		1.92451e-08	0.204235	13	20875743			Island			TRUE
cg17574785		1.27322e-21	-0.228742	13	20933879						TRUE		TRUE
cg15205636		7.71841e-08	0.235721	13	21520468			Island
cg26315862		1.56515e-07	0.210309	13	21520519			Island
cg08243401		2.2764e-16	-0.218994	13	22231844						TRUE		TRUE
cg11298246		7.02737e-15	0.251404	13	22784439						TRUE
cg22627570		2.02651e-08	0.220919	13	23501397			Island					TRUE
cg27420049		7.06631e-13	0.226893	13	24719636						TRUE	Unclassified_Cell_type_specific
cg24270542		8.46176e-07	0.21347	13	24844846	SPATA13;SPATA13	Body		Low			Promoter_Associated_Cell_type_specific
cg17503995		1.94823e-09	0.207625	13	24844938	SPATA13;SPATA13	Body		Low			Promoter_Associated_Cell_type_specific
cg04759767		8.10812e-14	0.253035	13	25320824			Island		DMR	TRUE
cg05868813		4.97018e-09	0.29926	13	26594483	ATP8A2	3'UTR
cg25319237		6.69637e-21	0.3525	13	30057464	MTUS2;MTUS2	Body	S_Shelf
cg08347875		5.77316e-13	0.204725	13	30317411						TRUE
cg08379987		1.55223e-11	0.253806	13	31507139	C13orf26	Body				TRUE
cg08954601		3.50472e-05	0.218573	13	32460504	EEF1DP3	Body				TRUE
cg08514385		1.12694e-24	0.546357	13	32596585						TRUE
cg17867471		1.19416e-13	0.275554	13	32984496	N4BP2L1;N4BP2L1	Body
cg16041090		8.02862e-16	0.258614	13	36271909	MIR548F5	Body				TRUE
cg11184569		1.17195e-06	0.244558	13	38004268						TRUE
cg14156149		3.32373e-14	0.263304	13	39598340	C13orf23;C13orf23	Body				TRUE
cg27490391		2.42243e-23	0.328773	13	40152187	LHFP	Body				TRUE
cg16042652		1.04075e-11	0.203819	13	40396777						TRUE
cg08569979		5.80607e-21	0.302355	13	41053715	LOC646982;LOC646982;LOC646982	Body
cg07725527		1.58921e-11	0.233568	13	41931181	NAA16;NAA16;NAA16	Body;3'UTR					Unclassified_Cell_type_specific
cg00465247		1.20512e-25	0.287406	13	50703477			N_Shore		CDMR		Unclassified_Cell_type_specific
cg08004525		1.12753e-20	0.384734	13	50703549			N_Shore		RDMR		Unclassified_Cell_type_specific
cg09000832		2.25104e-18	0.337946	13	50703589			N_Shore		RDMR		Unclassified_Cell_type_specific
cg13204699		1.73773e-16	0.336853	13	50703841			Island				Unclassified_Cell_type_specific	TRUE
cg18861112		8.44304e-13	-0.219062	13	52239835	WDFY2	Body				TRUE
cg00637144		1.53993e-12	0.202691	13	52360268	DHRS12;DHRS12	Body				TRUE
cg11440915		3.14509e-15	0.337852	13	76387161	LMO7;LMO7	Body				TRUE
cg25253705		8.79326e-11	0.226911	13	78314465	SLAIN1;SLAIN1	Body;TSS1500				TRUE
cg26209369		4.67174e-16	0.20386	13	80644774						TRUE
cg00777315		2.13555e-14	-0.225778	13	95133339	DCT;DCT	TSS1500
cg11507052		1.51404e-11	0.273468	13	95618902			N_Shore			TRUE
cg02217184		2.58733e-15	-0.20111	13	99907419	GPR18;GPR18;UBAC2;UBAC2;UBAC2	Body
cg02509730		1.90639e-08	0.207692	13	100310205	CLYBL	Body	Island			TRUE	Unclassified
cg03041920		1.65134e-12	0.222971	13	100310311	CLYBL	Body	Island			TRUE	Unclassified
cg12790874		2.2894e-09	0.224502	13	100310405	CLYBL	Body	Island			TRUE	Unclassified
cg09977852		2.33652e-10	0.239002	13	101178575	PCCA;PCCA	Body
cg05329135		3.93523e-13	0.234259	13	103532420	LOC121952	TSS200
cg22179913		3.62724e-19	0.387395	13	107183635	EFNB2	Body	N_Shelf		RDMR
cg08605016		5.37756e-17	0.208683	13	110789168			N_Shore			TRUE
cg09715768		4.21643e-16	0.213116	13	114202537	TMCO3	Body	N_Shore
cg16567723		4.92678e-12	0.337453	13	114202683	TMCO3	Body	Island
cg11312353		1.04835e-09	0.237967	13	114202861	TMCO3	Body	Island
cg10224581		3.16074e-15	0.24265	13	114742421			N_Shore
cg11992426		7.39043e-20	0.304735	13	114764890	RASA3	Body	N_Shore				Unclassified_Cell_type_specific
cg04118910		1.26014e-09	0.235425	13	114875170	RASA3	Body	N_Shore				Promoter_Associated
cg08234149		2.70891e-23	0.452052	14	22925659
cg02348088		1.57969e-14	0.226058	14	23845819	CMTM5;CMTM5	TSS200				TRUE
cg23631930		3.49235e-15	0.217761	14	23845870	CMTM5;CMTM5	TSS200				TRUE
cg10149582		1.21206e-14	0.204859	14	23846456	CMTM5;CMTM5;CMTM5;CMTM5	1stExon;5'UTR				TRUE
cg00174500		4.29798e-14	0.205268	14	23846479	CMTM5;CMTM5	1stExon				TRUE
cg26670875		8.25332e-16	0.277654	14	23906084	MYH7	TSS1500
cg18925726		4.66152e-19	-0.3419	14	23982474
cg21807594		5.42905e-20	-0.241712	14	23982529
cg16473141		2.25414e-16	0.266334	14	24641501	REC8;REC8;REC8;REC8	1stExon;5'UTR	Island			TRUE	Promoter_Associated	TRUE
cg18512948		2.84001e-15	0.30568	14	24641706	REC8;REC8;REC8	1stExon;5'UTR	Island			TRUE
cg16094352		5.79628e-17	0.245416	14	24642317	REC8;REC8	Body	S_Shore				Unclassified_Cell_type_specific
cg07042014		7.12474e-17	-0.21466	14	24783620	LTB4R;LTB4R;LTB4R	5'UTR;1stExon	N_Shore				Unclassified_Cell_type_specific
cg16371477		1.40681e-17	0.225714	14	24838828	NFATC4;NFATC4	Body	Island
cg20911718		1.00331e-11	0.221494	14	24867491	NYNRIN	TSS1500	N_Shore				Unclassified_Cell_type_specific
cg21003878		1.62663e-11	0.22544	14	24872323	NYNRIN	Body	S_Shelf			TRUE
cg13728308		2.21606e-13	0.260601	14	34532891			S_Shelf
cg01609275		3.99899e-21	0.430871	14	37049091			N_Shore
cg23705938		7.91411e-25	0.512335	14	37049299	NKX2-8	3'UTR	N_Shore
cg23676577		1.75931e-16	0.221822	14	37049565	NKX2-8	3'UTR	Island
cg18396984		6.5889e-20	0.346731	14	37049893	NKX2-8	3'UTR	Island			TRUE		TRUE
cg06621744	no probe but inc	1.4617e-17	0.308364	14	37052470	NKX2-8	TSS1500	N_Shore		DMR
cg17929068		6.97858e-14	0.277289	14	37052668	NKX2-8	TSS1500	Island
cg26206196		1.4882e-18	0.272018	14	37052771	NKX2-8	TSS1500	Island
cg08081845		4.5537e-20	0.281208	14	37053163	NKX2-8	TSS1500	Island
cg20008148		3.65771e-21	0.369872	14	37053169	NKX2-8	TSS1500	Island
cg22898814		9.02445e-14	0.239983	14	37053331			Island
cg18701343		3.86661e-12	0.332775	14	37053601			Island
cg13546414		1.63937e-17	0.379909	14	37053664			Island
cg24530460		2.60657e-11	0.207764	14	37053689			Island
cg10911990		7.13003e-12	-0.203931	14	37129141	PAX9	5'UTR	S_Shore		CDMR
cg08293102		1.34646e-07	0.234526	14	51387478	PYGL;PYGL	Body				TRUE		TRUE
cg25584474		1.96588e-11	0.280231	14	52160138	FRMD6;FRMD6	Body				TRUE
cg09987240		5.32703e-11	0.215552	14	52182702	FRMD6;FRMD6	Body				TRUE
cg05928290		1.2858e-13	0.285579	14	54418728	BMP4;BMP4;BMP4	Body	Island
cg05923197		1.41719e-12	0.29926	14	54418804	BMP4;BMP4;BMP4	Body	Island
cg09367901		4.12605e-17	0.34538	14	54418851	BMP4;BMP4;BMP4	Body	Island
cg23475035		7.99043e-11	0.240051	14	54686184					RDMR
cg02126031		3.46463e-12	0.249675	14	54686316						TRUE
cg19779166		1.19735e-20	0.303819	14	56890696						TRUE
cg14001486		1.02798e-08	0.229405	14	61801201	PRKCH	Body				TRUE	Unclassified_Cell_type_specific
cg23493020		5.96694e-19	0.453501	14	65112169						TRUE	Unclassified_Cell_type_specific
cg13688202		3.66423e-20	0.407758	14	65230287	SPTB	Body				TRUE
cg01549977		5.6738e-12	0.248956	14	65743867			N_Shelf			TRUE		TRUE
cg19662895		5.58261e-15	0.245644	14	69074455						TRUE
cg07021447		1.38838e-16	-0.226744	14	69418951	ACTN1;ACTN1;ACTN1	Body				TRUE
cg00925766		1.69735e-14	0.30792	14	69676183	EXD2	TSS1500
cg18694192		8.19204e-09	0.230262	14	69676281	EXD2	TSS200
cg13657083		5.5174e-16	0.38359	14	69676294	EXD2	TSS200
cg13244312		2.41698e-12	0.241364	14	71109707	TTC9	Body	S_Shore		RDMR
cg04422024		3.48676e-06	0.218947	14	73524288	RBM25	TSS1500	N_Shore
cg09238801		2.23479e-12	0.242004	14	74179101	PNMA1;PNMA1	1stExon;3'UTR	N_Shore		RDMR		Promoter_Associated
cg27165794		2.4735e-16	0.305922	14	74179674	PNMA1	1stExon	N_Shore				Promoter_Associated
cg20014585		1.41548e-16	0.227459	14	74371612	ZNF410	Body
cg01974141		3.95985e-10	0.23191	14	74728386	VSX2	3'UTR	S_Shelf
cg08189843		2.78659e-15	-0.213596	14	75056479	LTBP2	Body	S_Shelf
cg22889620		3.48852e-10	0.248294	14	75639473	TMED10	Body	N_Shelf
cg09387152		9.76122e-12	0.21288	14	75689066						TRUE	Unclassified_Cell_type_specific	TRUE
cg01013171		3.16098e-15	0.241495	14	75716369						TRUE	Unclassified
cg05268769		5.50668e-22	0.201975	14	75733932						TRUE
cg19818308		5.29139e-14	0.220518	14	75946745						TRUE
cg20050237		4.81986e-19	0.254237	14	77391448						TRUE
cg01637125		8.51338e-14	-0.257043	14	77587383			N_Shelf				Unclassified
cg05937046		8.62199e-16	0.320739	14	77588860			N_Shelf			TRUE
cg22996670		2.44696e-09	0.291395	14	84245709						TRUE
cg08140104		3.39746e-14	0.208966	14	90891231						TRUE
cg08302868		1.09349e-12	0.201322	14	90977273						TRUE
cg01725130		1.45335e-10	0.270464	14	92994158	RIN3	Body
cg05568054		9.38153e-15	0.223123	14	93533637	ITPK1;ITPK1;ITPK1;NCRNA00203	Body;TSS200
cg14019523		4.71718e-18	0.263394	14	94407033	ASB2	Body	S_Shore
cg23893332		5.47548e-23	-0.445678	14	94576048	IFI27;IFI27	TSS1500
cg16341979		3.79712e-20	-0.27755	14	94576977	IFI27;IFI27	TSS200						TRUE
cg01714756		2.99426e-18	-0.308554	14	94780400	SERPINA6	Body
cg10214581		3.0795e-16	-0.225147	14	94811949						TRUE		TRUE
cg08257009		1.73377e-15	-0.210093	14	94812770					DMR
cg05239310		1.79006e-15	0.200256	14	95651984	CLMN	3'UTR				TRUE
cg21871232		8.9194e-17	0.297335	14	95693881	CLMN	Body
cg16405432		9.64022e-21	-0.219571	14	95973710						TRUE		TRUE
cg14404842		1.2923e-13	0.218186	14	97092096
cg09950812		2.32321e-15	0.240094	14	99275649						TRUE
cg25094467		4.43133e-08	0.20722	14	99532950
cg15963095		1.26226e-10	0.200146	14	99560165						TRUE
cg27043548		1.69758e-18	0.253559	14	99567309						TRUE
cg07015803		1.33539e-12	0.204844	14	99655593	BCL11B;BCL11B	Body					Promoter_Associated_Cell_type_specific
cg07675477		5.83781e-15	0.224537	14	99711840	BCL11B;BCL11B	Body	Island
cg07440398		4.81279e-14	0.228799	14	99712966	BCL11B;BCL11B	Body	Island				Unclassified_Cell_type_specific	TRUE
cg05100282		6.76885e-17	0.3572	14	99713430	BCL11B;BCL11B	Body	Island				Unclassified_Cell_type_specific
cg08129129		7.45581e-14	0.246177	14	99714031	BCL11B;BCL11B	Body	S_Shore			TRUE	Unclassified_Cell_type_specific
cg19450111		1.93092e-14	0.307946	14	99728984	BCL11B;BCL11B	Body				TRUE	Promoter_Associated_Cell_type_specific
cg13192898		2.04599e-26	0.256333	14	99880393	SETD3;SETD3	Body
cg04556432		4.18536e-25	0.275814	14	99880573	SETD3;SETD3	Body
cg19854437		1.79297e-18	-0.267707	14	99891629	SETD3;SETD3	Body				TRUE
cg15955907		3.79572e-10	0.209201	14	100040422	CCDC85C	Body				TRUE		TRUE
cg02727423		6.53185e-09	0.206768	14	100258973	EML1;EML1	TSS1500	N_Shore			TRUE	Unclassified
cg03539735		2.10785e-13	0.380809	14	100402658	EML1;EML1	Body
cg01498829		1.47791e-17	0.284749	14	100608798	EVL	Body	N_Shore				Unclassified	TRUE
cg23105863		5.82194e-11	0.245783	14	101011318	BEGAIN;BEGAIN	Body	N_Shore				Unclassified_Cell_type_specific
cg11035687		6.89289e-17	0.261553	14	101297249	MEG3;MEG3;MEG3	Body	S_Shelf			TRUE
cg05100846		4.05405e-16	0.230671	14	102647731	WDR20;WDR20;WDR20;WDR20	Body				TRUE
cg05168580		3.9644e-11	0.220654	14	103572194	C14orf73	Body	S_Shore				Unclassified
cg16737018		1.26213e-11	0.209452	14	103914581	MARK3;MARK3;MARK3;MARK3;MARK3	Body				TRUE
cg02259047		6.11478e-16	-0.252609	14	104175555	XRCC3;XRCC3;XRCC3	Body
cg23998240		1.08804e-19	0.287245	14	105166740	INF2;INF2;INF2	5'UTR	N_Shore			TRUE	Unclassified_Cell_type_specific
cg27302507		4.75452e-14	0.220126	14	105398575	PLD4	Body	Island			TRUE	Unclassified_Cell_type_specific
cg00922378		3.86417e-10	0.223127	14	105527251	GPR132	5'UTR					Promoter_Associated
cg18182566		8.30338e-16	0.207542	14	105888161	MTA1	Body				TRUE	Unclassified_Cell_type_specific
cg08182193		2.4291e-17	-0.200361	14	105942243	CRIP2	Body	S_Shore				Unclassified_Cell_type_specific
cg04439622		4.40821e-11	0.221841	14	105944942	CRIP2	Body	Island
cg04329125		5.47798e-17	0.430963	14	105945022	CRIP2	Body	Island
cg16422365		1.30008e-19	-0.202904	14	106041833			S_Shore					TRUE
cg12419239	inc	1.35733e-11	0.239246	15	22955408	CYFIP1;CYFIP1	Body;TSS1500
cg11397581		1.61813e-23	0.433279	15	22955729	CYFIP1;CYFIP1	Body;TSS200
cg01451203		2.17901e-26	0.504673	15	22955743	CYFIP1;CYFIP1	Body;TSS200
cg10479097		4.90349e-08	0.223351	15	35259506	AQR	Body	N_Shelf
cg22567585		8.69827e-10	0.258366	15	37181087			S_Shore		RDMR
cg19067025		1.63304e-08	0.20624	15	37398175			S_Shelf			TRUE	Unclassified_Cell_type_specific
cg15606017		3.5943e-22	0.225296	15	39544540	C15orf54	Body
cg24330347		3.34397e-15	0.28849	15	39609296						TRUE
cg01081584		6.03848e-05	0.241541	15	40268610	EIF2AK4	Body	Island			TRUE
cg20041624		0.00014326	0.206832	15	40559580	PAK6;PAK6;PAK6	Body				TRUE		TRUE
cg21735516		9.33774e-14	0.302447	15	41150573						TRUE
cg03713668		3.10401e-22	0.314914	15	41316752	INO80	Body				TRUE
cg17847044		1.75867e-16	-0.285521	15	42102381	MAPKBP1;MAPKBP1	Body				TRUE
cg12452386		3.65453e-10	0.222584	15	42302500	PLA2G4E	TSS200
cg17051591		1.06697e-16	-0.230074	15	42340853						TRUE
cg06158227		6.42089e-11	0.255604	15	43662311	TUBGCP4;ZSCAN29	TSS1500;TSS200	N_Shore				NonGene_Associated
cg10313109		1.32203e-12	0.280207	15	51402755						TRUE
cg12402318		7.27691e-14	0.305758	15	52135487	TMOD3	5'UTR				TRUE
cg02816525		3.48165e-23	0.47726	15	59024033	ADAM10	Body				TRUE		TRUE
cg11160654		3.70991e-17	0.312412	15	60369068						TRUE
cg03957109		4.11529e-13	0.204074	15	60654693	ANXA2;ANXA2;ANXA2;ANXA2	Body				TRUE
cg08106764		2.35423e-13	0.301718	15	61266830	RORA	Body				TRUE
cg09657114		4.75686e-13	0.336788	15	62853598				Low		TRUE
cg08947167		3.19479e-14	-0.210582	15	63671692	CA12;CA12	Body	N_Shelf
cg26274662		7.34142e-17	0.22704	15	63729230						TRUE	Unclassified_Cell_type_specific
cg26971423		1.38686e-16	0.374987	15	63785031						TRUE
cg07037944		1.70016e-24	-0.280661	15	64290807	DAPK2	Body
cg12382415		7.83924e-11	0.21231	15	67072678	SMAD6;SMAD6;SMAD6	Body	N_Shore			TRUE	Unclassified_Cell_type_specific	TRUE
cg13079123		3.51455e-19	0.385827	15	67331913						TRUE	Unclassified_Cell_type_specific
cg25601829		3.52228e-17	0.235644	15	67355497			N_Shore		CDMR		Unclassified_Cell_type_specific
cg20356637		3.5307e-12	0.30415	15	67356310			N_Shore		RDMR
cg09501821		8.46202e-09	0.221493	15	67356387			N_Shore		RDMR
cg18018581		3.23395e-13	0.218577	15	68158422			S_Shelf
cg25874953		3.37122e-13	0.224207	15	69082449	ANP32A	Body				TRUE
cg25139636		2.08101e-17	0.224367	15	69084888	ANP32A	Body				TRUE
cg00488575		9.0306e-21	0.295471	15	69567693						TRUE
cg01152374		2.46963e-23	0.231588	15	69817071						TRUE
cg16497945		1.0524e-10	0.351457	15	70147094						TRUE
cg24241192		1.08804e-09	0.299849	15	70317022						TRUE
cg11551560		6.31684e-09	0.201578	15	70528789						TRUE
cg19580937		3.16456e-15	0.442124	15	70740429					DMR		Unclassified_Cell_type_specific
cg11353598		6.21842e-13	0.401193	15	70740451							Unclassified_Cell_type_specific
cg12434747		4.9557e-11	0.205179	15	70740470							Unclassified_Cell_type_specific
cg09164206		1.53267e-18	0.221877	15	70786271						TRUE	Unclassified
cg05739476		5.11758e-11	0.25902	15	72072813	THSD4	3'UTR				TRUE	Unclassified	TRUE
cg18136895		3.16175e-18	-0.410931	15	74290733	PML;PML;PML;PML;PML;PML;PML;PML;PML	Body	Island
cg17516330		2.46963e-23	0.31844	15	74494781	STRA6;STRA6;STRA6;STRA6;STRA6	5'UTR;5'UTR		Low		TRUE		TRUE
cg23887948		4.50326e-18	0.284121	15	74494854	STRA6;STRA6;STRA6;STRA6;STRA6	5'UTR;5'UTR		Low		TRUE		TRUE
cg01332054		1.63003e-18	0.266635	15	74494861	STRA6;STRA6;STRA6;STRA6;STRA6	5'UTR;5'UTR		Low		TRUE		TRUE
cg00597876		2.70595e-13	0.247192	15	74494909	STRA6;STRA6;STRA6;STRA6;STRA6	5'UTR;5'UTR		Low		TRUE		TRUE
cg11787522		3.60948e-13	0.281492	15	74495109	STRA6;STRA6;STRA6;STRA6;STRA6;STRA6	5'UTR;1stExon;5'UTR		Low				TRUE
cg00075967		2.04984e-17	0.313734	15	74495354	STRA6;STRA6;STRA6;STRA6;STRA6;STRA6	5'UTR;1stExon;5'UTR;TSS200;5'UTR		Low				TRUE
cg13888509		1.40372e-23	0.314401	15	74495603	STRA6;STRA6;STRA6;STRA6;STRA6	5'UTR;TSS1500;TSS200;5'UTR						TRUE
cg18640660		1.94459e-18	0.238484	15	74495657	STRA6;STRA6;STRA6;STRA6;STRA6	5'UTR;TSS1500;TSS200						TRUE
cg20801110		1.27419e-17	0.264546	15	75136007	ULK3	TSS1500	S_Shore				Promoter_Associated
cg10437265		2.69629e-09	0.220669	15	77819839						TRUE
cg16239296		3.68329e-13	0.244874	15	83736925	BTBD1;BTBD1	TSS1500	S_Shore				Unclassified_Cell_type_specific
cg25132782		1.15616e-10	0.209705	15	84047082			N_Shore
cg06813100		5.13801e-10	0.256331	15	84974881			N_Shore
cg06993955		4.76271e-11	-0.265639	15	86301167			N_Shore				Unclassified_Cell_type_specific
cg18488733		6.34903e-16	-0.301089	15	86313834	MIR1276;KLHL25	TSS200;5'UTR	S_Shore
cg01766718		1.95942e-09	-0.203683	15	86313851	MIR1276;KLHL25	TSS200;5'UTR	S_Shore
cg22590902		1.66729e-10	0.224963	15	87460178	AGBL1	Body				TRUE
cg09902251		3.62333e-21	0.235621	15	88590236	NTRK3;NTRK3;NTRK3	Body
cg04188862		1.27e-08	0.209415	15	88801474			S_Shore		CDMR
cg26702670		4.77308e-10	0.241194	15	90456619	C15orf38	TSS1500	S_Shore			TRUE		TRUE
cg19925872		1.71649e-15	0.292816	15	90543392	ZNF710	TSS1500	N_Shore
cg23005885		6.00251e-17	0.277917	15	90543450	ZNF710	TSS1500	Island
cg21109038		9.95095e-18	0.258028	15	90543610	ZNF710	TSS1500	Island
cg00624799		8.38333e-19	0.222132	15	90605618	ZNF710	5'UTR				TRUE	Unclassified_Cell_type_specific
cg19822110		1.26454e-05	0.208056	15	91500893	RCCD1;RCCD1	Body	S_Shore				Gene_Associated_Cell_type_specific
cg04775232		3.72412e-18	0.349639	15	91531151	PRC1;PRC1;PRC1	Body				TRUE
cg02614024		1.11895e-08	0.241113	15	93652766			Island
cg16405308		4.5536e-16	0.300524	15	93723250						TRUE
cg13496862		3.22028e-16	0.297009	15	99069041						TRUE
cg26561631		1.30807e-13	0.256499	15	99966833
cg11439308		1.77148e-15	0.285123	15	99974332						TRUE
cg26672604		2.97329e-12	0.314204	15	99974369						TRUE
cg07484220		3.69245e-09	0.277234	16	136809	C16orf35;C16orf35	Body
[truncated: 634 more rows]

## Sheet: Table S2. aDMP ontology
Table S2. DAVID-generated significant ontologies for aDMPs. "Count" indicates the number of genes for the corresponding term; "PValue" indicates a modified Fisher Exact P-Value, where when this P-Value is equal of smaller than 0.05, it is considered strongly enriched in the anotation categories; Benjamini is the Benjamini-Hochberg procedure of giving a conservative p-values to determine significa…
Biological Processes
Term	Count	%	PValue	Benjamini	Genes	List Total	Pop Hits	Pop Total	Fold Enrichment	Bonferroni		FDR
GO:0000904~cell morphogenesis involved in differentiation	36	0.325291	3.3398e-06	0.00352395	PARD3, RTN4RL1, MYO7A, PIP5K1C, GLI2, NR2E1, TGFB1, TGFB2, CUL3, PTK2, UNC5B, PVRL1, ANK3, BCL11B, SEMA3B, LAMB1, NFATC1, PRKCA, COL18A1, NTF3, BAIAP2, RXRA, NKX2-8, TBCE, NTNG2, LMX1A, NTN1, DVL1, SLIT3, SEMA6C, ULK1, CYFIP1, MAPK8IP3, BMP7, APBB1, KALRN	846	244	13528	2.35926	0.0105346		0.00605084
GO:0051056~regulation of small GTPase mediated signal transduction	37	0.334327	2.67052e-06	0.00422516	RAP1GAP, TBC1D8, CYTH1, ASAP2, ITPKB, ITSN1, SCRIB, ADAP1, TBC1D16, TBC1D17, TIAM2, TBC1D14, GEFT, RASA3, RAP1GAP2, AGAP1, FGD6, IQSEC1, ARHGEF10L, TBC1D9B, ARHGEF4, NGEF, ABR, RALBP1, ARHGEF16, IGF1, ARHGAP27, USP6NL, TBC1D24, PLCE1, ACAP2, TSC2, DGKZ, EVI5L, ARAP3, SPATA13, KALRN	846	252	13528	2.34782	0.00843247		0.0048383
GO:0046578~regulation of Ras protein signal transduction	33	0.298184	2.37046e-06	0.00748855	TBC1D8, CYTH1, ASAP2, ITPKB, ITSN1, SCRIB, ADAP1, TBC1D16, TBC1D17, TIAM2, TBC1D14, GEFT, AGAP1, FGD6, IQSEC1, ARHGEF10L, TBC1D9B, ARHGEF4, NGEF, ABR, RALBP1, ARHGEF16, ARHGAP27, IGF1, USP6NL, TBC1D24, PLCE1, ACAP2, DGKZ, EVI5L, ARAP3, SPATA13, KALRN	846	210	13528	2.5128	0.00748855		0.00429468
GO:0030182~neuron differentiation	51	0.460829	2.48741e-05	0.0156516	GPRIN1, USH1G, MYO7A, PIP5K1C, RORA, GLI2, KCNIP2, GDNF, NR2E1, TGFB2, UNC5B, ANK3, SEMA3B, KCNMA1, PRKCA, PHOX2A, BAIAP2, RXRA, NKX2-8, TBCE, PIGT, SLIT3, CUX1, KALRN, FGFR1, PARD3, RTN4RL1, SOX5, PTK2, PVRL1, RAC3, BCL11B, LAMB1, BMP4, GSX2, NTF3, NTNG2, LMX1A, VSX2, GAS7, NTN1, TP73, DVL1, NTRK3, SEMA6C, ULK1, MAPK8IP3, CYFIP1, ID3, BMP7, APBB1	846	438	13528	1.86191	0.0758462		0.045057
GO:0031175~neuron projection development	35	0.316256	2.44542e-05	0.0191996	GPRIN1, FGFR1, PARD3, RTN4RL1, PIP5K1C, GLI2, GDNF, NR2E1, PTK2, UNC5B, PVRL1, ANK3, RAC3, BCL11B, SEMA3B, LAMB1, PRKCA, NTF3, BAIAP2, RXRA, NKX2-8, TBCE, NTNG2, LMX1A, NTN1, GAS7, DVL1, SLIT3, SEMA6C, ULK1, CYFIP1, MAPK8IP3, BMP7, APBB1, KALRN	846	256	13528	2.18621	0.0746147		0.0442965
GO:0048667~cell morphogenesis involved in neuron differentiation	30	0.271076	4.26045e-05	0.0222653	PARD3, RTN4RL1, MYO7A, PIP5K1C, GLI2, NR2E1, PTK2, UNC5B, PVRL1, ANK3, BCL11B, SEMA3B, PRKCA, NTF3, BAIAP2, RXRA, NKX2-8, TBCE, NTNG2, LMX1A, NTN1, SLIT3, DVL1, SEMA6C, ULK1, CYFIP1, MAPK8IP3, BMP7, APBB1, KALRN	846	209	13528	2.29529	0.126373		0.0771622
GO:0007409~axonogenesis	28	0.253004	6.71456e-05	0.0262647	PARD3, RTN4RL1, PIP5K1C, GLI2, NR2E1, PTK2, UNC5B, PVRL1, ANK3, BCL11B, SEMA3B, PRKCA, NTF3, RXRA, BAIAP2, NKX2-8, TBCE, NTNG2, LMX1A, NTN1, SLIT3, SEMA6C, ULK1, CYFIP1, MAPK8IP3, BMP7, APBB1, KALRN	846	193	13528	2.31987	0.191784		0.121584
GO:0048812~neuron projection morphogenesis	30	0.271076	6.04967e-05	0.0270337	PARD3, RTN4RL1, PIP5K1C, GLI2, NR2E1, PTK2, UNC5B, PVRL1, ANK3, BCL11B, SEMA3B, PRKCA, NTF3, BAIAP2, RXRA, NKX2-8, TBCE, NTNG2, LMX1A, NTN1, GAS7, SLIT3, DVL1, SEMA6C, ULK1, CYFIP1, MAPK8IP3, BMP7, APBB1, KALRN	846	213	13528	2.25219	0.174562		0.109551
GO:0000902~cell morphogenesis	42	0.379507	0.000108864	0.037632	PARD3, RTN4RL1, MYO7A, PTK7, PIP5K1C, SOX6, GLI2, NR2E1, SCRIB, TGFB1, TGFB2, CUL3, PTK2, UNC5B, PVRL1, ANK3, BCL11B, SEMA3B, LAMB1, NFATC1, COL18A1, PRKCA, CD3G, NTF3, PDPN, BAIAP2, RXRA, NKX2-8, TBCE, NTNG2, LMX1A, GAS7, NTN1, DVL1, SLIT3, SEMA6C, ULK1, CYFIP1, MAPK8IP3, BMP7, APBB1, KALRN	846	356	13528	1.88652	0.291939		0.197054
Morphological Function
Term	Count	%	PValue	Benjamini	Genes	List Total	Pop Hits	Pop Total	Fold Enrichment	Bonferroni		FDR
GO:0015629~actin cytoskeleton	36	0.325291	3.76818e-05	0.018184	PRKCZ, MAEA, MLPH, TNNC1, USH1G, MYO7A, MYO9B, CAPZB, TPM4, ESPN, PFN3, SORBS2, RAC3, MYO15A, DNAJA3, STX1A, ACTA2, MYO1D, MYO3B, MYH7, MYO1H, EPB49, PALLD, GAS7, TNNI2, LSP1, TNNT3, PPP1R9A, MYO10, SMTN, CGN, GRLF1, SPTBN1, MARCKS, SPTB, KALRN	810	269	12782	2.11185	0.018184		0.0540487
GO:0031012~extracellular matrix	39	0.352399	0.000594193	0.0470978	ODAM, LTBP2, CD248, TIMP4, VIT, TIMP3, TGFB1, MMP1, TGFB2, SMOC2, WNT4, COL9A2, EMID1, COL27A1, TGFBI, LAMB1, COL11A1, GPC1, MATN2, COL18A1, BMP4, FLRT1, WNT10B, ZP1, TNXB, LAD1, CRTAC1, NTNG2, NTN1, COL5A1, ANXA2, LAMA2, VWF, WNT7B, NAV2, THSD4, FBLN7, BMP7, CHL1	810	345	12782	1.78385	0.251331		0.849121
Cellular Component
Term	Count	%	PValue	Benjamini	Genes	List Total	Pop Hits	Pop Total	Fold Enrichment	Bonferroni		FDR
GO:0060589~nucleoside-triphosphatase regulator activity	57	0.515045	1.37634e-07	0.000134735	MLPH, ARHGAP17, ITSN1, TBC1D16, TBC1D17, TIAM2, TBC1D14, GEFT, AGAP1, ERRFI1, DNAJC1, TBC1D9B, ARHGEF4, RALBP1, ARHGEF16, RPH3AL, ARHGAP27, RICH2, ARHGAP24, MAP4K4, PLCE1, RAB11FIP3, ACAP2, SRGAP3, SPATA13, SRGAP2, KALRN, RIN3, TBC1D8, RAP1GAP, CYTH1, RHPN1, GPSM3, ASAP2, MYO9B, ADAP1, RGS12, RASA3, RAP1GAP2, FGD6, DNAJA3, IQSEC1, ARHGEF10L, NGEF, SERGEF, ABR, DOCK6, USP6NL, ANXA2, TBC1D24, TSC2,…	850	413	12983	2.10805	0.000134735		0.000216869
GO:0030695~GTPase regulator activity	55	0.496973	3.69253e-07	0.000180733	MLPH, ARHGAP17, ITSN1, TBC1D16, TBC1D17, TIAM2, TBC1D14, GEFT, AGAP1, ERRFI1, TBC1D9B, ARHGEF4, RALBP1, ARHGEF16, RPH3AL, ARHGAP27, RICH2, ARHGAP24, MAP4K4, PLCE1, RAB11FIP3, ACAP2, SRGAP3, SPATA13, KALRN, RIN3, SRGAP2, TBC1D8, RAP1GAP, CYTH1, RHPN1, GPSM3, ASAP2, MYO9B, ADAP1, RGS12, RASA3, RAP1GAP2, FGD6, DNAJA3, IQSEC1, ARHGEF10L, NGEF, SERGEF, ABR, DOCK6, USP6NL, ANXA2, TBC1D24, TSC2, GRLF1, …	850	404	12983	2.0794	0.000361434		0.00058183
GO:0005083~small GTPase regulator activity	39	0.352399	8.45062e-06	0.00165327	TBC1D8, RHPN1, MLPH, CYTH1, ASAP2, MYO9B, ITSN1, ADAP1, TBC1D16, TBC1D17, TIAM2, TBC1D14, GEFT, AGAP1, ERRFI1, FGD6, IQSEC1, DNAJA3, ARHGEF10L, TBC1D9B, ARHGEF4, NGEF, SERGEF, ABR, RALBP1, ARHGEF16, RPH3AL, ARHGAP27, ANXA2, USP6NL, MAP4K4, TBC1D24, RAB11FIP3, ACAP2, GRLF1, EVI5L, ARAP3, SPATA13, KALRN	850	274	12983	2.17405	0.00823906		0.0133148
GO:0003779~actin binding	44	0.397578	8.11392e-06	0.00198392	MAEA, MLPH, TNNC1, MYO7A, LMO7, GIPC1, MYO9B, FHDC1, DAAM2, CAPZB, TPM4, ESPN, PFN3, MYO15A, AFAP1, INF2, KCNMA1, CLMN, MYO1D, MYO3B, ACTN1, MYH7, EVL, MYO1H, EPB49, PALLD, GAS7, TNNI2, MPRIP, LSP1, TNNT3, PPP1R9A, MYO10, SMTN, NRAP, CGN, LIMCH1, TMOD3, CYFIP1, SPTBN1, MARCKS, SPTB, PARVA, SNTG2	850	326	12983	2.06154	0.00791209		0.0127843
GO:0005096~GTPase activator activity	34	0.30722	6.22796e-06	0.00203033	TBC1D8, RAP1GAP, GPSM3, ASAP2, ARHGAP17, MYO9B, ADAP1, TBC1D16, RGS12, TBC1D17, TIAM2, TBC1D14, RAP1GAP2, RASA3, AGAP1, ERRFI1, ARHGEF10L, TBC1D9B, ABR, RALBP1, ARHGAP27, RICH2, ARHGAP24, USP6NL, TBC1D24, TSC2, ACAP2, GRLF1, SRGAP3, CHN2, EVI5L, ARAP3, SRGAP2, RIN3	850	220	12983	2.36055	0.00607864		0.00981292
GO:0008047~enzyme activator activity	42	0.379507	7.55329e-05	0.0122493	RAP1GAP, TBC1D8, GPSM3, PRKAG2, ASAP2, MYO9B, ARHGAP17, ITSN1, ADAP1, TBC1D16, RGS12, TBC1D17, TIAM2, TBC1D14, RASA3, RAP1GAP2, AGAP1, ERRFI1, DNAJC1, ARHGEF10L, TBC1D9B, GUCA1A, ABR, RALBP1, ARHGAP27, MAL, RICH2, ARHGAP24, USP6NL, TBC1D24, TOM1L1, ACAP2, TSC2, GRLF1, SRGAP3, CHN2, EVI5L, ARAP3, AHSA2, BTBD12, SRGAP2, RIN3	850	335	12983	1.91496	0.0712814		0.118951
GO:0008092~cytoskeletal protein binding	56	0.506009	0.0001183	0.0164099	MAEA, MLPH, TNNC1, MYO7A, LMO7, MTUS2, KCNMA1, STX1A, CLMN, BAIAP2, MYO3B, RPH3AL, ACTN1, MYH7, PALLD, TNNT3, RAB11FIP5, SMTN, CGN, LIMCH1, MAPRE1, SPTB, SNTG2, PARVA, GIPC1, MYO9B, FHDC1, CAPZB, DAAM2, TPM4, ESPN, NUMA1, PFN3, SORBS2, MYO15A, AFAP1, INF2, MYO1D, EVL, MYO1H, CAPN2, EPB49, GAS7, ANXA2, TNNI2, MPRIP, LSP1, PPP1R9A, MYO10, TRIM54, NRAP, TMOD3, MAPK8IP3, CYFIP1, SPTBN1, MARCKS	850	504	12983	1.69712	0.109367		0.186242
GO:0019899~enzyme binding	56	0.506009	0.00031157	0.0374164	MLPH, WFS1, NELL1, BCAR1, PRKAG2, CUL3, ACVR1B, NOD2, SERPINE1, VPS4A, PAK1, CUL1, KIF13B, SIT1, ADAM10, RALBP1, RPH3AL, PRKCH, RAD9A, PRKCE, PPP1CB, PLCE1, RAB11FIP3, LCK, CSTB, RAD18, RIN3, PRKCZ, PML, MYO9B, ABCA1, DAAM2, TCF7L2, CDH5, SQSTM1, NPM2, LAMB1, FGD6, DNAJA3, INF2, EPAS1, TGFBR2, SKI, DOCK6, RCAN2, DVL1, ANXA2, VWF, YWHAG, LRP1, DUSP2, MAPK8IP3, CYFIP1, MARCKS, ATP6V0A4, ZFHX3	850	523	12983	1.63547	0.262932		0.489813

## Sheet: Table S3. aDMP IPA
Table S3. Ingenuity Pathway Analysis (IPA)-generated "top network functions", and "top canonical pathway" of aDMPs
Top Networks
Associated Network Functions	Score	ID
Renal and Urological Disease, Cardiac Dilation, Cardiovascular System Development and Function	50	1
Embryonic Development, Tissue Morphology, Cell Morphology	44	2
Skeletal and Muscular System Development and Function, Connective Tissue Development and Function, Embryonic Development	42	3
Connective Tissue Disorders, Metabolic Disease, Antimicrobial Response	37	4
Cell Death abd Survival, Embryonic Development, Organismal Development	37	5
Top Canonical Pathways
Name	P-Value	Ratio
Axonal Guidance Signaling	3.56e-05	49/440 (0.111)
Wnt/B-catenin Signaling	5.45e-05	26/173 (0.15)
Factors Promoting Cardiogenesis in Vertebrates	8.65e-05	17/94 (0.181)
Basal Cell Carcinoma Signaling	9.07e-05	14/73(0.192)
Human Embryonic Sem Cell Pluripotency	9.11e-05	19/150 (0.127)

## Sheet: Table S4. aDMRs
Table S4. age-associated differentially-methylated regions (aDMRs)
chr	start	end	p1	p2	regionName	indexStart	indexEnd	nprobes	area	ttarea	diff	maxdiff	nearest gene	distance to nearest gene
chr6	32134567	32135396	0.715341	0.59624	127207	273984	274014	31	3.69211	575.155	0.1191	0.344469	EGFL8	2626
chr17	6658706	6659375	0.260556	0.563978	63855	135130	135139	10	3.03421	567.566	-0.303421	-0.453075	XAF1	-115
chr11	2292677	2293309	0.573083	0.445761	24461	51757	51777	21	2.67376	419.715	0.127322	0.291431	ASCL2	-811
chr14	24640947	24641852	0.205699	0.0713354	44555	95416	95427	12	1.61236	419.209	0.134364	0.307831	REC8	166
chr22	51016501	51017723	0.361683	0.232835	103272	218905	218919	15	1.93272	417.222	0.128848	0.307224	CPT1B	-218
chr15	22955254	22956212	0.733864	0.500336	49121	104931	104939	9	2.10175	348.378	0.233528	0.521357	CYFIP1	63049
chr15	74494781	74495657	0.595791	0.334266	52088	111077	111086	10	2.61525	342.99	0.261525	0.322701	STRA6	1
chr7	30951064	30951801	0.760981	0.634949	135830	294596	294608	13	1.63841	322.74	0.126032	0.22362	GHRHR	-52203
chr10	661009	661730	0.760221	0.595021	15846	33018	33025	8	1.3216	305.009	0.1652	0.316538	DIP2C	74238
chr6	44186914	44187674	0.230598	0.137717	128841	278804	278815	12	1.11457	301.671	0.092881	0.212792	SLC29A1	-4002
chr12	57587422	57588350	0.738751	0.602273	36022	76960	76971	12	1.63773	300.185	0.136477	0.239826	NXPH4	-22692
chr6	30653191	30653799	0.404259	0.484367	126621	270480	270490	11	0.881193	298.56	-0.0801084	-0.177313	PPP1R18	1598
chr11	3187397	3188016	0.588332	0.467767	24717	52608	52629	22	2.65242	296.129	0.120565	0.214453	OSBPL5	-1125
chr6	31733619	31734580	0.640762	0.523934	126982	272435	272452	18	2.1029	285.901	0.116828	0.218195	SAPCD1	6898
chr6	30038929	30039403	0.787239	0.673621	126443	269346	269366	21	2.38598	282.999	0.113618	0.274647	PPP1R11	4234
chr11	35441012	35441900	0.143083	0.04632	26251	55983	55993	11	1.06439	262.707	0.0967626	0.426679	SLC1A2	-351
chr11	62783123	62783573	0.793903	0.66366	27695	59011	59019	9	1.17219	254.507	0.130244	0.182757	SLC22A8	-31
chr10	104535792	104536121	0.766532	0.562677	20914	43664	43672	9	1.83469	251.765	0.203855	0.255311	C10orf26	32230
chr20	44879700	44880525	0.482119	0.204294	96843	205837	205842	6	1.66695	248.217	0.277825	0.402742	CDH22	219
chr6	32118204	32118457	0.44525	0.336009	127193	273881	273894	14	1.52937	239.01	0.109241	0.197218	PRRT1	1389
chr6	32164442	32165321	0.533937	0.41835	127238	274196	274210	15	1.73381	226.782	0.115588	0.203975	GPSM3	-1582
chr11	34535085	34535416	0.394164	0.185892	26216	55913	55920	8	1.66617	223.655	0.208271	0.473864	ELF5	96
chr2	220299484	220300242	0.381628	0.260913	92621	196696	196706	11	1.32786	220.062	0.120714	0.211276	SPEG	163
chr8	145728203	145728630	0.255211	0.347886	149399	322580	322591	12	1.11209	218.117	-0.0926745	-0.221265	GPT	-1048
chr2	121223534	121224009	0.602248	0.415729	89387	189998	190004	7	1.30563	216.857	0.186518	0.295799	INHBB	120053
chr6	31868368	31869120	0.438809	0.347098	127065	273035	273052	18	1.65079	214.06	0.0917108	0.276113	ZBTB12	1025
chr16	66612955	66613582	0.328973	0.235602	59352	125804	125815	12	1.12045	211.06	0.0933712	0.15982	CMTM2	-82
chr17	5402883	5404581	0.278736	0.17794	63768	134949	134961	13	1.31035	210.725	0.100796	0.492924	MIS12	13485
chr11	1859838	1860235	0.800152	0.672992	24275	51251	51260	10	1.2716	203.85	0.12716	0.181697	TNNI2	-1395
chr5	1088954	1089800	0.819995	0.725672	117421	249164	249173	10	0.943226	199.266	0.0943226	0.213332	SLC12A7	22795
chr6	31430641	31431573	0.166845	0.229947	126819	271528	271539	12	0.757225	197.116	-0.0631021	-0.289709	MICB	-34748
chr6	33131450	33132650	0.583391	0.480843	127468	275210	275227	18	1.84587	193.255	0.102549	0.17032	COL11A2	28195
chr2	9458925	9459596	0.453935	0.546427	84334	179736	179743	8	0.739934	192.942	-0.0924918	-0.205115	ITGB1BP1	104382
chr8	145018816	145019839	0.748665	0.666269	149172	322030	322046	17	1.40074	191.28	0.0823964	0.208615	PLEC	5716
chr7	128550410	128551065	0.398548	0.294964	140017	303505	303514	10	1.03584	189.866	0.103584	0.227659	KCP	35
chr6	32049053	32049376	0.762115	0.839688	127145	273587	273595	9	0.698158	189.6	-0.0775731	-0.303046	TNXB	27936
chr22	44568337	44568913	0.494956	0.565725	102408	217314	217323	10	0.70769	189.511	-0.070769	-0.143603	PARVG	-8632
chr22	50173724	50174297	0.791899	0.683734	102970	218321	218329	9	0.973484	189.468	0.108165	0.208486	BRD1	44441
chr5	176827082	176827833	0.474108	0.299222	123652	262535	262541	7	1.22421	189.014	0.174887	0.429726	PFN3	179
chr11	63870619	63871570	0.753953	0.620463	27828	59274	59282	9	1.20141	187.219	0.13349	0.283854	FLRT1	-267
chr12	116996773	116997185	0.0911949	0.153702	38116	81561	81569	9	0.562565	186.807	-0.0625073	-0.313828	MAP1LC3B2	-207
chr3	181428242	181428697	0.818963	0.728604	109779	232781	232793	13	1.17466	186.624	0.0903587	0.145391	SOX2	-1242
chr14	37053163	37053689	0.552062	0.244776	44863	96192	96197	6	1.84371	186.08	0.307286	0.373239	NKX2-8	-1640
chr6	30884683	30885800	0.625846	0.51344	126682	270954	270963	10	1.12407	185.976	0.112407	0.231012	VARS2	3134
chr11	64135650	64136263	0.902892	0.844443	27945	59607	59617	11	0.642939	184.875	0.058449	0.104019	RPS6KA4	9332
chr1	24438607	24439418	0.574322	0.456496	4738	9373	9381	9	1.06043	183.89	0.117825	0.194851	IL22RA1	30762
chr6	30166164	30166532	0.726813	0.812036	126501	269690	269698	9	0.767012	180.643	-0.0852235	-0.171078	TRIM26	14923
chr11	86382900	86383557	0.202061	0.133464	30341	65011	65022	12	0.823173	180.208	0.0685977	0.129065	ME3	11
chr6	170411557	170411953	0.853675	0.659873	132886	287654	287659	6	1.16282	178.083	0.193803	0.426293	DLL1	187942
chr7	2082850	2083197	0.739789	0.459978	134042	290352	290357	6	1.67886	177.028	0.279811	0.43601	MAD1L1	189559
chr7	64348740	64350150	0.577976	0.340552	137288	297460	297468	9	2.13681	176.896	0.237423	0.344023	ZNF273	-14175
chr6	170559115	170560157	0.611556	0.542855	132958	287814	287826	13	0.893105	176.08	0.0687004	0.197503	DLL1	40061
chr16	88843923	88845204	0.806956	0.67318	62015	131154	131161	8	1.0702	175.656	0.133775	0.447165	PIEZO1	6808
chr11	1948933	1949113	0.750574	0.384696	24307	51335	51339	5	1.82939	172.123	0.365878	0.491154	TNNT3	8224
chr2	218621258	218621580	0.265733	0.139841	92294	196011	196017	7	0.881239	172.041	0.125891	0.326675	TNS1	187377
chr3	55517659	55518441	0.677038	0.520107	106278	225435	225444	10	1.56931	171.716	0.156931	0.212002	WNT5A	3281
chr19	17958505	17959281	0.375924	0.313764	78428	166960	166972	13	0.808082	171.539	0.0621601	0.132794	JAK3	-52
chr7	2565944	2566911	0.679085	0.522474	134232	290777	290784	8	1.25288	170.998	0.156611	0.284824	LFNG	6949
chr4	3250690	3251386	0.567629	0.418903	111864	237254	237262	9	1.33853	170.789	0.148726	0.380592	RGS12	-64836
chr17	48912075	48912952	0.636419	0.537623	68475	145315	145328	14	1.38315	170.105	0.0987967	0.179367	WFIKKN2	-91
chr16	87864324	87865062	0.707126	0.847832	61548	130214	130219	6	0.844236	169.997	-0.140706	-0.280105	SLC7A5	38407
chr15	90543224	90544015	0.283094	0.108278	53306	113578	113583	6	1.04889	167.721	0.174816	0.278006	ZNF710	-1132
chr11	63827361	63828762	0.633618	0.530807	27820	59249	59259	11	1.13093	166.024	0.102812	0.21245	FLRT1	-43300
chr13	50703477	50703841	0.747591	0.407987	41757	89510	89513	4	1.35841	163.457	0.339604	0.393549	ST13P4	-42495
chr6	29594830	29595506	0.314304	0.223061	126304	268581	268591	11	1.00368	163.12	0.0912433	0.21809	GABBR1	5794
chr19	35630106	35630474	0.488886	0.266233	79442	169199	169205	7	1.55857	162.809	0.222653	0.341801	FXYD1	558
chr1	19665070	19665757	0.465839	0.291658	4149	8214	8220	7	1.21927	162.35	0.174181	0.314652	PQLC2	26674
chr16	85478580	85479301	0.523323	0.348387	60910	128978	128984	7	1.22455	159.337	0.174935	0.207224	KIAA0182	-167983
chr17	73583839	73584617	0.240868	0.145683	69972	148481	148490	10	0.951855	157.911	0.0951855	0.233438	MYO15B	89
chr16	810733	811347	0.396016	0.209456	54534	116046	116053	8	1.49248	155.186	0.18656	0.283691	MSLN	275
chr22	24822802	24823554	0.789273	0.693089	100794	213806	213815	10	0.961841	153.902	0.0961841	0.188286	ADORA2A	-352
chr20	55904633	55905076	0.87685	0.785872	97225	206685	206692	8	0.727818	153.492	0.0909772	0.147639	SPO11	24
chr13	51417469	51418221	0.271333	0.214004	41774	89538	89548	11	0.63062	152.005	0.0573291	0.131765	RNASEH2B	-65969
chr10	103603292	103604019	0.248949	0.137442	20792	43352	43359	8	0.892053	151.943	0.111507	0.264834	KCNIP2	21
chr6	32820029	32820862	0.272073	0.331829	127381	274729	274736	8	0.478045	151.858	-0.0597556	-0.284087	TAP1	1302
chr1	1108860	1110107	0.796186	0.692968	258	579	589	11	1.13539	151.139	0.103217	0.246339	TTLL10	198
chr6	32155079	32156482	0.582346	0.514712	127229	274120	274135	16	1.08214	150.897	0.0676335	0.158377	PBX2	2182
chr6	33048086	33048919	0.18938	0.13434	127443	275110	275123	14	0.770555	149.661	0.0550396	0.133308	HLA-DPB1	4800
chr6	30303537	30303795	0.777928	0.678831	126531	269899	269908	10	0.990975	149.381	0.0990975	0.172025	TRIM39-RPP21	6578
chr11	64081430	64081874	0.465673	0.587464	27919	59534	59539	6	0.730747	149.339	-0.121791	-0.348969	TRMT112	3381
chr11	10715175	10715715	0.781218	0.683759	25306	53875	53883	9	0.877134	149.043	0.0974593	0.157002	MRVI1	-41597
chr3	10805956	10806370	0.577954	0.457581	103721	219857	219866	10	1.20373	149.015	0.120373	0.210651	SLC6A11	-51754
chr1	2125049	2125243	0.444123	0.284728	841	1881	1887	7	1.11576	148.24	0.159394	0.203459	SKI	-34988
chr11	2481370	2481965	0.839566	0.765077	24532	52035	52043	9	0.670406	147.554	0.0744895	0.178486	KCNQ1	15447
chr15	83953929	83954395	0.182523	0.266066	52894	112743	112750	8	0.668349	147.105	-0.0835437	-0.208255	BNC1	-694
chr5	134827136	134828036	0.549859	0.351411	121216	257521	257527	7	1.38914	146.892	0.198448	0.376375	NEUROG1	44053
chr7	29519388	29519656	0.626042	0.379839	135717	294358	294363	6	1.47722	146.7	0.246203	0.320051	PRR15	-83905
chr13	31506685	31507139	0.458543	0.323377	41099	88004	88011	8	1.08133	146.5	0.135166	0.236128	ALOX5AP	219297
chr11	47470633	47470900	0.634675	0.52847	26844	57218	57225	8	0.849636	145.949	0.106205	0.193554	RAPSN	-37
chr20	3218145	3218905	0.639298	0.543406	95169	201822	201831	10	0.958913	145.235	0.0958913	0.167413	SLC4A11	310
chr1	116370764	116371475	0.24161	0.106701	9552	19998	20004	7	0.944363	144.955	0.134909	0.27802	NHLH2	12627
chr6	31838402	31839025	0.558249	0.445028	127038	272841	272853	13	1.47188	144.895	0.113222	0.221665	NEU1	-8005
chr11	117747390	117748512	0.380475	0.296528	31277	67048	67058	11	0.923415	143.886	0.0839468	0.205965	FXYD6-FXYD2	-205
chr7	2556962	2557466	0.761506	0.660746	134223	290748	290755	8	0.806084	142.261	0.10076	0.187157	LFNG	-2265
chr16	8806586	8807043	0.531704	0.405059	56349	119995	120004	10	1.26645	141.485	0.126645	0.186863	ABAT	38371
chr19	2281919	2282729	0.285449	0.180542	75313	160097	160104	8	0.839255	141.059	0.104907	0.225376	AX747191	-7675
chr6	41068553	41069119	0.840253	0.75478	128357	277852	277860	9	0.769255	140.865	0.0854727	0.172018	NFYA	28129
chr11	118550379	118550644	0.253579	0.484949	31370	67258	67262	5	1.15685	140.66	-0.23137	-0.34741	TREH	-131
chr19	46318439	46319398	0.702597	0.563175	81140	172909	172917	9	1.2548	140.168	0.139422	0.189788	RSPH6A	-314
chr6	29942505	29943677	0.422614	0.304298	126399	269124	269135	12	1.4198	139.42	0.118316	0.174571	HLA-J	-31126
chr13	108922150	108922745	0.452451	0.521147	42834	91779	91785	7	0.480876	139.13	-0.0686966	-0.147435	TNFSF13B	471
chr12	106533375	106533903	0.233244	0.0947247	37307	79791	79796	6	0.831119	137.183	0.13852	0.27511	NUAK1	172
chr19	18811575	18812017	0.0744871	0.214587	78674	167500	167503	4	0.560399	136.645	-0.1401	-0.245271	CRTC1	17371
chr5	180622072	180622643	0.793636	0.632118	124333	263896	263900	5	0.807591	135.957	0.161518	0.327235	TRIM7	9819
chr7	1514361	1514623	0.218873	0.603192	133721	289596	289599	4	1.53728	134.224	-0.384319	-0.607942	MICALL2	-15383
chr17	79952142	79953059	0.902359	0.839631	71813	152587	152594	8	0.501828	134.122	0.0627285	0.133555	ASPSCR1	17175
chr22	31002892	31003283	0.461212	0.217322	101177	214668	214672	5	1.21945	132.965	0.24389	0.424343	TCN2	18
chr17	6338181	6338571	0.39029	0.191384	63809	135029	135034	6	1.19344	132.711	0.198906	0.297585	AIPL1	143
chr10	102279330	102279954	0.336016	0.257926	20537	42757	42766	10	0.780898	132.322	0.0780898	0.161951	SEC31B	-47
chr22	30476089	30476525	0.341735	0.234617	101114	214507	214517	11	1.1783	130.987	0.107118	0.240892	HORMAD2	-146
chr6	156718177	156718546	0.63306	0.350872	131544	284957	284961	5	1.41094	130.664	0.282189	0.407626	ARID1B	-380702
chr4	1166270	1167369	0.225897	0.172947	111260	235923	235935	13	0.688349	130.431	0.0529499	0.169422	SPON2	-163
chr15	86313834	86313973	0.335552	0.539358	53036	113012	113017	6	1.22284	130.322	-0.203806	-0.340235	KLHL25	24285
chr22	50523686	50524124	0.772475	0.632561	103071	218506	218512	7	0.979399	128.688	0.139914	0.222022	MLC1	-124
chr1	228075423	228075749	0.68457	0.360208	14482	30184	30188	5	1.62181	128.35	0.324362	0.413445	WNT9A	60090
chr14	105944604	105945287	0.704539	0.458625	48837	104430	104434	5	1.22957	128.224	0.245914	0.459914	CRIP2	3815
chr1	25257626	25258332	0.165456	0.106743	4827	9570	9582	13	0.763265	128.15	0.0587127	0.0934654	RUNX3	-1209
chr12	6898149	6898975	0.649844	0.561682	33411	71281	71288	8	0.705297	127.003	0.0881622	0.18304	CD4	-76
chr19	827429	827843	0.426711	0.508081	74578	158558	158564	7	0.56959	126.785	-0.08137	-0.167313	AZU1	-195
chr22	22006851	22007633	0.51899	0.402835	100556	213336	213343	8	0.929242	126.501	0.116155	0.251801	SDF2L1	10700
chr11	45230723	45231545	0.700687	0.554802	26527	56546	56551	6	0.875309	126.457	0.145885	0.25806	SYT13	76750
chr3	48413550	48413769	0.885689	0.78654	105457	223464	223469	6	0.594895	126.424	0.0991492	0.230634	SPINK8	-43829
chr5	16737972	16738125	0.740586	0.474408	118506	251392	251395	4	1.06471	126.059	0.266178	0.380995	FAM134B	-120882
chr5	37834672	37835168	0.670336	0.511543	118849	252093	252099	7	1.11155	125.917	0.158793	0.229857	GDNF	1009
chr6	31021744	31021957	0.316684	0.0717408	126725	271061	271064	4	0.979773	125.702	0.244943	0.380001	MUC22	48122
chr8	144852570	144853583	0.247745	0.159839	149060	321786	321793	8	0.703252	125.543	0.0879065	0.25596	FAM83H	-37163
chr11	2922395	2922852	0.682777	0.60558	24648	52373	52382	10	0.771969	125.001	0.0771969	0.144877	SLC22A18	1673
chr1	220101698	220102517	0.166321	0.104836	13967	29133	29145	13	0.799311	124.856	0.0614855	0.236883	SLC30A10	-115
chr3	141087187	141087363	0.464808	0.15359	108894	230789	230793	5	1.55609	124.02	0.311218	0.471439	ZBTB38	44220
chr1	6659205	6659366	0.370864	0.540923	2261	4810	4813	4	0.680235	122.616	-0.170059	-0.305326	KLHL21	3643
chr1	4770676	4771201	0.359428	0.0908491	1871	4056	4059	4	1.07431	122.023	0.268579	0.37328	AJAP1	55834
chr16	66400320	66400569	0.2532	0.39316	59318	125733	125737	5	0.699798	121.993	-0.13996	-0.231787	CDH5	-80
chr6	110736865	110737053	0.128715	0.396449	130264	282106	282109	4	1.07094	121.894	-0.267734	-0.335854	DDO	-206
chr20	30406582	30407388	0.682659	0.620721	95898	203532	203543	12	0.743253	121.781	0.0619378	0.122753	MYLK2	-193
chr6	29910994	29911494	0.233524	0.294218	126390	269084	269095	12	0.728333	121.292	-0.0606944	-0.175852	HLA-A	997
chr10	125650718	125651726	0.445292	0.358571	21919	45762	45773	12	1.04065	119.837	0.0867208	0.215071	CPXM2	278
chr10	102821427	102822508	0.485843	0.398382	20663	43048	43057	10	0.874612	119.589	0.0874612	0.168633	KAZALD1	969
chr20	1974646	1974924	0.508729	0.297835	95026	201468	201472	5	1.05447	119.179	0.210895	0.307546	PDYN	-391
chr11	1977381	1978393	0.906188	0.830839	24329	51380	51386	7	0.527445	118.208	0.0753492	0.197268	MRPL23	9385
chr1	144994318	144995101	0.711689	0.605876	9855	20626	20632	7	0.740694	117.679	0.105813	0.144337	PDE4DIP	323
chr11	70001754	70002333	0.509243	0.594678	29311	62869	62874	6	0.51261	117.434	-0.085435	-0.158183	FADD	-47225
chr7	1065956	1066650	0.791211	0.633478	133469	288995	288999	5	0.788668	117.213	0.157734	0.203404	GPR146	-30838
chr4	140656749	140657110	0.391487	0.158482	115560	245234	245237	4	0.932021	116.562	0.233005	0.330162	MGST2	70008
chr19	45975694	45976488	0.621633	0.43769	81043	172683	172688	6	1.10365	116.549	0.183942	0.312294	FOSB	4838
chr4	2627014	2627246	0.431375	0.303534	111755	237016	237022	7	0.89489	116.307	0.127841	0.233323	TNIP2	130973
chr17	60885250	60886284	0.447346	0.390778	69028	146523	146531	9	0.509109	115.676	0.0565676	0.140542	2010-03-01	-62
chr17	72931569	72932048	0.209377	0.155698	69827	148119	148130	12	0.64415	115.451	0.0536792	0.217881	OTOP3	-88
chr16	10912331	10912699	0.308706	0.193768	56454	120202	120206	5	0.574688	114.794	0.114938	0.239924	FAM18A	106
chr1	26233035	26233709	0.137653	0.0871777	4954	9823	9834	12	0.605699	114.565	0.0504749	0.151721	STMN1	-379
chr2	43327937	43328657	0.68355	0.569452	85994	183040	183046	7	0.798689	114.251	0.114098	0.217579	ZFP36L2	125448
chr17	48049952	48050512	0.658015	0.432102	68275	144884	144890	7	1.5814	113.935	0.225914	0.328204	DLX4	3670
chr4	183061830	183062729	0.756899	0.637043	116413	247123	247131	9	1.07871	113.789	0.119856	0.379885	ODZ3	-182819
chr16	68676451	68676806	0.483405	0.246062	59728	126706	126710	5	1.18671	113.119	0.237343	0.26853	CDH3	-1522
chr16	67433184	67433636	0.690238	0.485335	59529	126201	126204	4	0.819611	112.979	0.204903	0.334997	TPPP3	-5989
chr16	89573312	89573631	0.393746	0.249954	62423	131984	131988	5	0.718962	112.3	0.143792	0.228954	SPG7	-1333
chr11	46383031	46383209	0.475361	0.23883	26692	56892	56895	4	0.946125	112.127	0.236531	0.285075	DGKZ	-25
chr17	1880631	1881333	0.303546	0.179858	63193	133624	133629	6	0.742123	110.936	0.123687	0.243155	RTN4RL1	47196
chr16	56671862	56672722	0.435259	0.376076	58923	124985	124993	9	0.53265	110.829	0.0591833	0.190336	MT1A	-286
chr10	135340467	135341025	0.672378	0.772944	23480	49389	49395	7	0.703961	110.065	-0.100566	-0.305782	CYP2E1	-121
chr2	74875227	74875548	0.179963	0.120771	87481	186192	186199	8	0.473536	109.707	0.059192	0.109146	C2orf65	-224
chr10	93805441	93805870	0.271431	0.133498	19994	41503	41507	5	0.689666	109.586	0.137933	0.333228	BTAF1	121920
chr6	35108921	35109722	0.542142	0.484128	127873	276939	276950	12	0.696174	109.309	0.0580145	0.117829	TCP11	-135
chr17	39728221	39728628	0.829781	0.713743	66959	141793	141799	7	0.812269	109.201	0.116038	0.248205	KRT9	-115
chr14	95693784	95693981	0.833362	0.657078	47263	101227	101230	4	0.705136	109.188	0.176284	0.28624	DICER1	-85798
chr1	228337181	228337776	0.385066	0.257266	14546	30335	30341	7	0.894602	108.934	0.1278	0.236484	GJC2	64
chr1	151810485	151810904	0.553335	0.387624	10392	21801	21807	7	1.15998	108.93	0.165712	0.21613	RORC	-6347
chr21	45246164	45246441	0.690029	0.482247	99332	211047	211051	5	1.03891	108.421	0.207782	0.290495	RRP1	36885
chr11	65816463	65816985	0.357155	0.293814	28441	60808	60816	9	0.57007	108.21	0.0633411	0.147182	GAL3ST3	-73
chr6	29599160	29599259	0.718341	0.51466	126308	268603	268607	5	1.0184	108.189	0.203681	0.290383	GABBR1	1752
chr7	1054092	1054449	0.780373	0.583703	133458	288962	288966	5	0.983349	107.99	0.19667	0.347294	CYP2W1	31436
chr11	2011216	2011346	0.319065	0.129332	24355	51434	51439	6	1.1384	107.911	0.189733	0.401245	MRPL23	42779
chr5	37835506	37836392	0.863951	0.787162	118850	252100	252108	9	0.691098	107.692	0.0767887	0.172927	GDNF	-20
chr6	170605952	170606506	0.457555	0.292829	132996	287928	287933	6	0.988357	106.576	0.164726	0.323707	DLL1	-6532
chr20	19866743	19867145	0.243095	0.31302	95524	202713	202719	7	0.489473	105.945	-0.0699247	-0.149191	RIN2	-221
chr11	68920434	68920771	0.684911	0.549358	29135	62463	62468	6	0.813315	105.556	0.135552	0.180583	TPCN2	104253
chr7	127670570	127671195	0.228894	0.142926	139854	303196	303203	8	0.687745	105.351	0.0859681	0.322576	LRRC4	119
chr6	73329988	73330358	0.517139	0.227146	129414	280007	280011	5	1.44997	105.151	0.289993	0.357087	KCNQ5	-1398
chr6	33868187	33868466	0.870132	0.78554	127713	276612	276617	6	0.507548	104.968	0.0845913	0.152165	MLN	-96534
chr17	48545805	48546620	0.207502	0.155942	68395	145120	145131	12	0.618725	104.449	0.0515604	0.095476	CHAD	14
chr5	149545907	149546946	0.421479	0.364441	122296	259871	259882	12	0.684449	104.291	0.0570375	0.107125	CDX1	83
chr4	6694923	6695698	0.658864	0.509131	112409	238417	238423	7	1.04813	104.202	0.149733	0.273984	S100P	-255
chr1	2004968	2005564	0.821261	0.769061	746	1682	1689	8	0.417605	103.992	0.0522007	0.0850837	PRKCZ	23357
chr3	14614882	14615579	0.707908	0.826195	104110	220621	220625	5	0.591435	103.988	-0.118287	-0.299983	GRIP2	-31643
chr7	98870608	98870835	0.799087	0.607278	138639	300503	300506	4	0.767237	103.937	0.191809	0.245035	MYH16	-202
chr11	89224381	89225042	0.404053	0.327755	30386	65121	65130	10	0.762982	103.801	0.0762982	0.19336	NOX4	-59
chr10	49482695	49482871	0.801384	0.68207	18137	37806	37810	5	0.596571	103.653	0.119314	0.208373	FRMPD2	158
chr17	80797948	80798078	0.244513	0.154108	72188	153444	153450	7	0.63283	102.861	0.0904043	0.18831	ZNF750	-82
chr11	1074682	1074885	0.797392	0.700685	23976	50537	50543	7	0.676947	102.707	0.0967067	0.165385	MUC2	-91
chr4	15704393	15704844	0.353991	0.254767	113090	239762	239768	7	0.694574	102.6	0.0992248	0.187508	BST1	46
chr7	1589295	1589856	0.840799	0.761274	133783	289746	289751	6	0.47715	102.565	0.079525	0.108293	TMEM184A	6490
chr17	7287100	7288001	0.748219	0.607788	64004	135555	135560	6	0.842587	102.347	0.140431	0.289793	TNK1	3258
chr6	31845110	31845879	0.767483	0.690643	127043	272858	272865	8	0.614715	101.805	0.0768394	0.106545	SLC44A4	1328
chr16	85518792	85519308	0.799839	0.678266	60925	129012	129019	8	0.97259	101.755	0.121574	0.26229	KIAA0182	-127874
chr6	30652647	30652829	0.338865	0.460526	126620	270476	270479	4	0.48664	101.738	-0.12166	-0.153328	PPP1R18	2355
chr11	129183160	129183282	0.563429	0.287325	32258	68953	68956	4	1.10442	101.672	0.276104	0.313158	BARX2	-62660
chr11	67809980	67810421	0.842651	0.767892	28912	61985	61991	7	0.523319	101.387	0.0747598	0.144807	TCIRG1	3739
chr16	85464307	85465283	0.847875	0.755025	60905	128964	128970	7	0.649952	101.167	0.0928503	0.174586	KIAA0182	-182129
chr2	177355072	177355604	0.532153	0.294161	91272	193757	193760	4	0.951968	101.084	0.237992	0.304909	MTX2	221215
chr12	113415883	113416518	0.28311	0.365958	37834	80973	80977	5	0.414239	101.057	-0.0828479	-0.238123	OAS2	-73
chr6	1607922	1608667	0.495044	0.33775	124550	264365	264370	6	0.943762	100.36	0.157294	0.235742	FOXC1	-2386
chr8	6420242	6420858	0.743617	0.562869	143405	310371	310375	5	0.903738	100.291	0.180748	0.203391	ANGPT2	234
chr3	50304179	50304463	0.836009	0.748313	105785	224330	224335	6	0.526176	99.5436	0.087696	0.232139	SEMA3B	-719
chr2	27505196	27505755	0.624316	0.521096	85367	181797	181803	7	0.722542	99.2852	0.10322	0.245889	TRIM54	179
chr3	52868999	52869738	0.684638	0.562202	106152	225175	225180	6	0.734617	98.866	0.122436	0.157735	ITIH4	-4652
chr2	161127261	161128184	0.6326	0.535822	90674	192418	192424	7	0.677451	98.6731	0.0967788	0.178774	ITGB6	-71134
chr1	243646235	243646787	0.240188	0.10934	15311	31924	31929	6	0.785092	98.5674	0.130849	0.268856	SDCCAG8	227204
chr7	1022213	1023066	0.183052	0.117022	133426	288885	288895	11	0.726334	98.4212	0.0660304	0.207858	CYP2W1	-195
chr22	40417285	40417869	0.648141	0.757844	101997	216369	216373	5	0.548514	97.4955	-0.109703	-0.189149	GRAP2	120491
chr19	1851750	1852165	0.500341	0.299728	75113	159689	159693	5	1.00306	97.0876	0.200613	0.339664	REXO1	-3506
chr19	45574917	45575442	0.508444	0.625268	80941	172449	172453	5	0.584118	96.9669	-0.116824	-0.172912	ZNF296	4508
chr16	2260770	2261237	0.807378	0.748275	55456	118151	118160	10	0.591025	96.6562	0.0591025	0.0964139	C16orf79	65
chr1	110254662	110255096	0.456887	0.321263	9169	19135	19143	9	1.22061	95.5763	0.135624	0.211315	GSTM5	15
chr7	101559134	101559888	0.847309	0.794806	139148	301729	301736	8	0.420029	95.4439	0.0525036	0.0923041	CUX1	98629
chr1	230882959	230883552	0.690343	0.542181	14826	30918	30922	5	0.74081	95.4258	0.148162	0.232877	CAPN9	126
chr8	141248582	141249094	0.666616	0.541402	148109	319848	319853	6	0.751288	95.2812	0.125215	0.159379	TRAPPC9	219840
chr12	121476549	121476792	0.221568	0.374564	38450	82360	82363	4	0.611984	94.7031	-0.152996	-0.220919	OASL	109
chr19	46916520	46917255	0.25323	0.188042	81227	173094	173099	6	0.391126	94.5335	0.0651877	0.175246	CCDC8	31
chr19	5913854	5914311	0.556794	0.459825	76377	162305	162310	6	0.581819	94.4072	0.0969699	0.198914	CAPS	-110
chr16	87812658	87813069	0.0729955	0.20342	61538	130198	130201	4	0.521698	94.2603	-0.130425	-0.397314	SLC7A5	90236
chr5	3854465	3854732	0.685743	0.560229	118058	250562	250566	5	0.627569	94.1204	0.125514	0.339873	IRX1	258431
chr10	88427813	88428429	0.693943	0.619591	19777	40983	40991	9	0.669163	93.7086	0.0743514	0.159898	LDB3	-305
chr11	64703312	64703818	0.583956	0.464302	28101	59955	59960	6	0.717925	93.6866	0.119654	0.233185	GPHA2	-205
chr8	21914287	21914600	0.813654	0.56894	144294	311952	311955	4	0.978855	93.5256	0.244714	0.50512	EPB49	2116
chr13	20392406	20392706	0.774596	0.646011	40380	86477	86481	5	0.642925	93.0556	0.128585	0.201705	PSPC1	-35397
chr1	38022359	38022718	0.191738	0.134765	6237	12591	12598	8	0.455781	93.0468	0.0569726	0.140357	DNALI1	19
chr6	28921288	28921805	0.196636	0.11525	126223	268256	268261	6	0.488312	92.9905	0.0813853	0.180692	TRIM27	-29779
chr16	88550365	88551489	0.789043	0.729166	61860	130825	130833	9	0.538893	92.909	0.059877	0.196716	ZFPM1	30913
chr8	142221164	142221453	0.86029	0.687739	148272	320185	320188	4	0.690205	92.788	0.172551	0.238792	SLC45A4	17364
chr19	55888003	55888156	0.400345	0.267578	82979	176691	176695	5	0.663833	92.7	0.132767	0.226016	TMEM190	-124
chr1	12600225	12600744	0.749153	0.587243	3210	6529	6532	4	0.647642	92.6273	0.161911	0.245987	DHRS3	77335
chr6	112375186	112375333	0.492871	0.348367	130353	282286	282291	6	0.867022	92.5038	0.144504	0.184965	WISP3	-111
chr17	78800199	78800806	0.454607	0.505986	71224	151148	151155	8	0.411032	92.4884	-0.0513791	-0.206598	CHMP6	-165138
chr2	10182878	10183271	0.131966	0.072627	84408	179866	179872	7	0.415372	92.4623	0.0593389	0.210538	KLF11	-607
chr17	80289500	80289701	0.354801	0.545457	71989	152994	152997	4	0.762624	92.0646	-0.190656	-0.364049	SECTM1	2320
chr16	89119002	89119709	0.208205	0.334754	62204	131548	131552	5	0.632747	92.0334	-0.126549	-0.199912	ACSF3	-40861
chr2	98329337	98330087	0.759313	0.678755	88320	187921	187928	8	0.644466	91.944	0.0805582	0.156863	ZAP70	-319
chr2	95690821	95692010	0.229635	0.147279	88058	187350	187357	8	0.658847	91.7549	0.0823558	0.460129	MAL	-63
chr11	2555203	2555576	0.806017	0.590849	24544	52076	52079	4	0.860674	91.7355	0.215169	0.298378	KCNQ1	89169
chr11	1989186	1990108	0.68584	0.586969	24344	51407	51413	7	0.692102	91.6366	0.0988717	0.204818	MRPL23	21145
chr3	13082751	13083974	0.849259	0.77289	103930	220276	220284	9	0.68732	91.5901	0.0763689	0.399271	IQSEC1	31254
chr2	97524767	97525009	0.507176	0.333141	88268	187798	187801	4	0.696138	91.5878	0.174034	0.233468	SEMA4C	10847
chr8	120684721	120685686	0.498832	0.392031	147409	318609	318617	9	0.961208	91.4574	0.106801	0.267114	ENPP2	-34098
chr8	20112813	20113188	0.836571	0.743812	144216	311829	311834	6	0.556555	91.3685	0.0927592	0.21282	LZTS1	-198
chr16	809413	810292	0.225151	0.143526	54533	116038	116045	8	0.653001	91.3481	0.0816252	0.123991	MSLN	-912
chr22	46770063	46771084	0.487548	0.380874	102659	217859	217865	7	0.746721	91.1982	0.106674	0.27067	TRMU	39276
chr19	45737011	45738115	0.432527	0.367712	80977	172524	172534	11	0.712971	91.1949	0.0648156	0.126417	EXOC3L2	-94
chr4	619162	619865	0.709573	0.63996	110948	235235	235243	9	0.626522	91.1169	0.0696136	0.126891	PDE6B	151
chr16	67977865	67978450	0.639299	0.564701	59640	126482	126489	8	0.596783	90.9581	0.0745979	0.142912	LCAT	-143
chr3	50375467	50375735	0.297648	0.205744	105828	224458	224466	9	0.827136	90.5468	0.091904	0.165267	RASSF1	2766
chr6	169025896	169027218	0.841268	0.791164	132642	287144	287154	11	0.551147	90.5456	0.0501043	0.148872	SMOC2	184726
chr20	33451149	33451427	0.833665	0.634795	96159	204083	204086	4	0.79548	90.4262	0.19887	0.282934	GGT7	9373
chr17	74463439	74463767	0.511569	0.390978	70181	148986	148990	5	0.602958	90.4147	0.120592	0.185436	AANAT	-27
chr6	33362567	33363179	0.625229	0.544611	127588	276202	276210	9	0.725566	90.411	0.0806184	0.135853	KIFC1	3560
chr3	133464463	133465469	0.568888	0.503463	108542	229973	229981	9	0.588822	90.2704	0.0654246	0.165501	TF	166
chr8	38757532	38757859	0.242048	0.11506	145239	313945	313949	5	0.634938	90.2587	0.126988	0.314599	PLEKHA2	-1057
chr11	8954541	8954893	0.848156	0.765263	25189	53607	53612	6	0.49736	90.0403	0.0828933	0.160612	ASCL3	9863
chr8	144824625	144824658	0.908362	0.818503	149053	321776	321779	4	0.359435	90.0038	0.0898589	0.162093	FAM83H	-8728
chr3	194117018	194117685	0.197907	0.103179	110421	234154	234159	6	0.568366	89.3844	0.0947277	0.170331	GP5	2643
chr6	32039796	32039999	0.787482	0.723282	127134	273531	273537	7	0.449403	89.2285	0.0642005	0.122356	CYP21A2	33805
chr6	32810551	32810833	0.715202	0.807374	127376	274659	274663	5	0.460863	89.2259	-0.0921727	-0.151812	PSMB8	1124
chr1	234367145	234367586	0.845065	0.680081	14990	31238	31242	5	0.824919	89.1738	0.164984	0.222516	C1orf31	-142063
chr6	33141678	33142317	0.734459	0.670614	127479	275276	275284	9	0.574604	89.0166	0.0638449	0.17412	COL11A2	18247
chr7	2686152	2687534	0.794048	0.72094	134300	290955	290962	8	0.584867	88.8247	0.0731083	0.272632	TTYH3	15240
chr1	55246867	55247408	0.67911	0.474272	7766	15937	15941	5	1.02419	88.8	0.204839	0.257231	PARS2	-16912
chr16	29242233	29242602	0.842044	0.650603	57597	122292	122295	4	0.765761	88.5399	0.19144	0.298635	NPIPL1	173391
chr16	12210656	12211322	0.68792	0.750226	56622	120514	120519	6	0.373834	88.3983	-0.0623056	-0.115532	SNX29	140387
chr17	60757589	60758455	0.563645	0.645323	69011	146490	146495	6	0.490068	88.3271	-0.081678	-0.166626	MRC2	53260
chr19	10397561	10397780	0.239862	0.129872	77017	163768	163772	5	0.549952	88.1867	0.10999	0.223796	ICAM4	28
chr7	134832850	134833166	0.752472	0.849992	140324	304202	304205	4	0.390079	88.1866	-0.0975198	-0.217975	TMEM140	242
chr3	194408516	194408965	0.373328	0.190048	110463	234244	234248	5	0.916397	88.1677	0.183279	0.295258	LSG1	-15535
chr11	119294322	119294705	0.78627	0.667742	31525	67627	67631	5	0.592639	87.9678	0.118528	0.186754	THY1	-268
chr7	810958	811786	0.586795	0.41984	133290	288568	288572	5	0.834774	87.8366	0.166955	0.394671	PRKAR1B	-44059
chr8	145106246	145106582	0.420729	0.169468	149216	322151	322154	4	1.00505	87.7856	0.251262	0.271384	OPLAH	9170
chr4	113332969	113333269	0.786103	0.694126	115080	244194	244199	6	0.551865	87.3118	0.0919776	0.147329	NEUROG2	104209
chr14	104175555	104175847	0.569387	0.715218	48263	103275	103278	4	0.583325	87.1121	-0.145831	-0.284784	XRCC3	6122
chr20	60638679	60639054	0.61329	0.411388	97545	207427	207430	4	0.807608	87.0829	0.201902	0.299227	TAF4	1999
chr14	54686184	54686833	0.76942	0.613672	45245	97109	97114	6	0.934491	86.8386	0.155749	0.254922	CDKN3	-177164
chr19	46974275	46975180	0.243353	0.185302	81233	173111	173119	9	0.522454	86.772	0.0580504	0.272074	CCDC8	-57809
chr1	26097918	26098310	0.742602	0.54056	4918	9746	9749	4	0.808167	86.5809	0.202042	0.31469	SEPN1	-28553
chr11	16631939	16632724	0.437322	0.309054	25571	54404	54410	7	0.897875	86.464	0.128268	0.200651	C11orf58	-127816
chr7	99691447	99691734	0.616242	0.535169	138757	300832	300839	8	0.648585	86.4131	0.0810732	0.110301	COPS6	5008
chr7	1039620	1040260	0.85062	0.757507	133445	288935	288939	5	0.465565	86.0649	0.093113	0.138109	CYP2W1	17105
chr6	31650786	31651291	0.307431	0.222415	126934	272187	272196	10	0.85016	85.5797	0.085016	0.152027	LY6G5C	-2889
chr17	72442928	72443401	0.51654	0.606074	69731	147901	147906	6	0.537209	85.5778	-0.0895348	-0.137712	GPRC5C	13329
chr19	13915583	13915877	0.788477	0.704251	77737	165471	165476	6	0.505354	85.4247	0.0842256	0.146374	ZSWIM4	9456
chr3	49459855	49460177	0.517104	0.425771	105629	223964	223971	8	0.730661	85.1791	0.0913326	0.17945	AMT	95
chr7	94536541	94537033	0.551782	0.453207	138401	299900	299905	6	0.591451	85.0074	0.0985751	0.338079	PPP1R9A	-2423
chr14	103691361	103692104	0.718863	0.638481	48186	103106	103114	9	0.723442	84.7073	0.0803825	0.150537	TNFAIP2	99069
chr12	53496921	53497306	0.692464	0.501994	35431	75663	75666	4	0.761879	84.547	0.19047	0.323641	SOAT2	-160
chr21	46850449	46851112	0.774308	0.662792	99670	211668	211673	6	0.669099	84.4619	0.111516	0.203882	COL18A1	-24643
chr17	38183170	38183790	0.401795	0.472239	66720	141363	141368	6	0.422668	84.3992	-0.0704446	-0.208937	CSF3	11866
chr5	140857474	140858107	0.34011	0.280671	121887	259039	259046	8	0.475507	84.3931	0.0594384	0.14207	PCDHGC5	-11017
chr6	31649479	31649728	0.216164	0.145602	126933	272180	272186	7	0.493936	84.3732	0.0705623	0.147903	LY6G5C	-1454
chr6	33156779	33157179	0.843137	0.786734	127497	275337	275345	9	0.507625	84.1741	0.0564028	0.151697	COL11A2	3266
chr11	67810742	67811265	0.614339	0.370183	28913	61992	61995	4	0.976624	83.9703	0.244156	0.34027	TCIRG1	4542
chr16	46918956	46919194	0.0839628	0.153315	58389	123964	123968	5	0.34676	83.9467	-0.069352	-0.191519	GPT2	767
chr5	159656265	159656660	0.454732	0.601216	122764	260811	260814	4	0.585934	83.6068	-0.146484	-0.259959	FABP6	42089
chr6	30950282	30950779	0.451939	0.3139	126706	271022	271026	5	0.690192	83.5975	0.138038	0.310458	MUC21	-954
chr1	23884703	23885086	0.269939	0.0920199	4677	9215	9218	4	0.711675	83.5757	0.177919	0.274063	ID3	1390
chr5	172175321	172175855	0.651752	0.509151	123143	261531	261535	5	0.713006	83.487	0.142601	0.288749	DUSP1	22615
chr2	208988863	208989469	0.537078	0.447973	92073	195562	195569	8	0.712837	83.3944	0.0891046	0.105673	CRYGD	147
chr6	41620951	41621322	0.574237	0.456905	128456	278043	278048	6	0.703992	83.2445	0.117332	0.169271	MDFI	14942
chr4	113300446	113300821	0.536556	0.393776	115078	244188	244192	5	0.713902	83.1588	0.14278	0.208398	ALPK1	82135
chr19	35629356	35629791	0.373618	0.292316	79441	169193	169198	6	0.487812	83.1429	0.081302	0.148563	FXYD1	-158
chr3	11178064	11178798	0.285773	0.348657	103746	219924	219930	7	0.440188	83.0787	-0.0628839	-0.181867	HRH1	-17783
chr13	50702410	50702719	0.921602	0.821857	41756	89506	89509	4	0.398978	83.047	0.0997446	0.176388	ST13P4	-43589
chr12	49942757	49943606	0.255754	0.154658	34965	74678	74683	6	0.606575	82.8732	0.101096	0.265415	KCNH3	10242
chr5	1877906	1878672	0.773961	0.564956	117806	250025	250029	5	1.04502	82.7315	0.209005	0.223962	IRX4	4591
chr1	39281613	39282003	0.561482	0.248216	6357	12861	12864	4	1.25306	82.499	0.313266	0.383598	RRAGC	43532
chr1	17247530	17248446	0.580825	0.510211	3777	7554	7562	9	0.635523	82.4095	0.0706136	0.136988	CROCC	-457
chr1	2383438	2383687	0.640834	0.419371	1020	2291	2294	4	0.885855	82.3191	0.221464	0.243545	PLCH2	-24191
chr20	33577997	33578276	0.54917	0.423076	96171	204117	204121	5	0.630468	82.276	0.126094	0.148546	MYH7B	34433
chr17	43483116	43483527	0.827383	0.658705	67684	143598	143601	4	0.674713	82.2759	0.168678	0.292519	ARHGAP27	19690
chr6	474967	475375	0.484946	0.395999	124425	264126	264130	5	0.444738	82.2012	0.0889477	0.240212	IRF4	83432
chr17	17465162	17465682	0.331044	0.457297	64912	137548	137553	6	0.75752	82.1816	-0.126253	-0.192551	PEMT	29572
chr10	11047271	11047586	0.743572	0.578206	16652	34669	34673	5	0.826833	82.1307	0.165367	0.199744	CELF2	-12464
chr1	200841646	200842429	0.775594	0.694885	12708	26701	26708	8	0.645679	81.8993	0.0807099	0.210388	GPR25	-128
chr5	134662722	134663062	0.914291	0.838701	121186	257463	257467	5	0.377952	81.6835	0.0755905	0.116483	H2AFY	72036
chr2	3260576	3261367	0.590044	0.453255	83960	179001	179006	6	0.820738	81.5707	0.13679	0.205604	TRAPPC12	-122474
chr11	69285633	69286352	0.844165	0.746632	29183	62559	62565	7	0.68273	81.1644	0.0975329	0.214398	CCND1	-169880
chr17	9694472	9695137	0.739296	0.659167	64438	136615	136621	7	0.560903	81.1488	0.080129	0.211214	DHRS7C	-191
chr2	109558966	109559473	0.590992	0.425291	88831	188950	188954	5	0.828501	80.9137	0.1657	0.37104	EDAR	46608
chr13	20989142	20989818	0.632946	0.517677	40441	86631	86635	5	0.576348	80.7662	0.11527	0.194616	CRYL1	110532
chr17	1028394	1028931	0.876879	0.766066	62957	133114	133118	5	0.554062	80.7092	0.110812	0.175939	ABR	54468
chr5	137474700	137475288	0.613045	0.51195	121335	257771	257777	7	0.707663	80.6771	0.101095	0.149127	NME5	138
chr11	2013417	2013668	0.54504	0.272166	24357	51443	51446	4	1.09149	80.5842	0.272873	0.443446	MRPL23	45041
chr11	64022763	64023183	0.699416	0.619138	27886	59425	59431	7	0.561949	80.5418	0.0802784	0.187631	PLCB3	3978
chr11	86085623	86086101	0.230838	0.164973	30330	64992	64998	7	0.461058	80.2627	0.0658654	0.195912	C11orf73	72609
chr13	20875743	20876280	0.656021	0.537105	40427	86609	86613	5	0.594579	80.1436	0.118916	0.228503	GJB6	-69478
chr5	132155233	132155555	0.231408	0.14269	120999	257048	257052	5	0.443591	80.1223	0.0887182	0.314404	SHROOM1	6608
chr4	186560083	186560403	0.615053	0.399034	116678	247711	247714	4	0.864078	79.9734	0.21602	0.375138	SORBS2	45757
chr17	151914	152350	0.560456	0.345349	62733	132618	132623	6	1.29064	79.4933	0.215107	0.305666	RPH3AL	50501
chr1	27961334	27962021	0.628823	0.462312	5280	10570	10574	5	0.832558	79.3932	0.166512	0.302005	FGR	49
chr1	15541182	15541446	0.702272	0.506045	3410	6856	6860	5	0.981133	79.3381	0.196227	0.269293	TMEM51	61085
chr20	62574023	62574518	0.317879	0.408711	98202	208709	208713	5	0.45416	79.312	-0.090832	-0.158328	UCKL1	13529
chr8	748281	748907	0.119919	0.230462	142799	309193	309197	5	0.552716	78.9649	-0.110543	-0.183764	C8orf42	-253263
chr5	1100096	1100544	0.831892	0.627752	117429	249192	249195	4	0.816557	78.6083	0.204139	0.318674	SLC12A7	11852
chr10	22623047	22623910	0.304034	0.212337	17088	35661	35666	6	0.550177	78.5721	0.0916962	0.2512	SPAG6	-10895
chr4	154711099	154711470	0.75184	0.677627	115958	246060	246068	9	0.667918	78.5003	0.0742132	0.139191	SFRP2	-1057
chr14	20903880	20904303	0.73872	0.646651	44103	94488	94493	6	0.552417	78.4529	0.0920696	0.163234	OSGEP	19175
chr8	87081553	87082065	0.310748	0.22886	146607	316911	316919	9	0.73699	78.1119	0.0818877	0.209932	PSKH2	42
chr2	220282914	220283739	0.25627	0.193628	92614	196682	196688	7	0.438491	77.8492	0.0626416	0.110307	DES	228
chr16	88832476	88832700	0.468138	0.355995	62008	131141	131146	6	0.672856	77.827	0.112143	0.188253	PIEZO1	18784
chr1	223936343	223936838	0.732152	0.54144	14151	29526	29530	5	0.953561	77.71	0.190712	0.273205	CAPN2	36472
chr16	4384967	4385435	0.805402	0.739448	56090	119481	119488	8	0.527636	77.6551	0.0659544	0.153857	GLIS2	2985
chr13	113497950	113498720	0.810402	0.753491	43472	93094	93101	8	0.455288	77.6214	0.056911	0.172929	MCF2L	-125200
chr2	3467180	3467413	0.824567	0.718365	84014	179117	179121	5	0.531012	77.3886	0.106202	0.259354	ADI1	56053
chr3	113160071	113160637	0.493896	0.399985	107405	227683	227691	9	0.845191	77.2147	0.0939101	0.172251	SPICE1	73680
chr14	75389066	75390063	0.463787	0.387014	46313	99332	99338	7	0.537412	77.1782	0.0767731	0.208737	RPS6KL1	-377
chr2	234369787	234370070	0.609348	0.710903	93355	198148	198151	4	0.406219	77.062	-0.101555	-0.215259	USP40	104307
chr1	1104257	1104526	0.791527	0.726347	253	567	573	7	0.456263	77.0289	0.0651804	0.0916278	TTLL10	-4894
chr2	242749925	242750705	0.834429	0.783134	94720	200824	200831	8	0.41036	76.9868	0.051295	0.114971	NEU4	155
chr1	2249617	2250860	0.860461	0.80197	930	2065	2072	8	0.46793	76.9856	0.0584913	0.141214	RER1	-72975
chr2	25427108	25427652	0.488538	0.328128	85103	181256	181259	4	0.64164	76.8997	0.16041	0.236698	POMC	-35821
chr1	1476269	1477194	0.7165	0.643905	513	1188	1195	8	0.580758	76.8943	0.0725947	0.118915	TMEM240	-992
chr10	63212815	63213510	0.393269	0.297117	18495	38546	38553	8	0.769216	76.7786	0.096152	0.221062	TMEM26	45
chr11	1483731	1483973	0.697872	0.515832	24154	50987	50990	4	0.72816	76.6674	0.18204	0.30294	MOB2	18263
chr5	150399781	150400672	0.277335	0.205668	122420	260124	260132	9	0.645004	76.292	0.0716671	0.223755	GPX3	228
chr19	4045025	4045108	0.625264	0.403667	75886	161305	161308	4	0.886387	76.2561	0.221597	0.251944	ZBTB7A	21749
chr1	3774827	3775334	0.277325	0.197241	1779	3891	3897	7	0.560586	76.1307	0.0800838	0.161821	DFFB	1236
chr11	414951	415111	0.268642	0.146286	23613	49707	49710	4	0.489424	76.0522	0.122356	0.330905	SIGIRR	2366
chr5	1879525	1879917	0.723623	0.553188	117807	250030	250034	5	0.852177	75.9751	0.170435	0.204023	IRX4	3159
chr11	62211788	62212431	0.178294	0.279807	27560	58626	58631	6	0.609073	75.8081	-0.101512	-0.19545	SCGB1A1	25603
chr12	6948846	6949472	0.741724	0.658524	33426	71313	71317	5	0.416002	75.7105	0.0832004	0.143819	GNB3	-216
chr2	108994325	108994528	0.669031	0.53043	88804	188888	188891	4	0.554408	75.5703	0.138602	0.162857	SULT1C4	6
chr8	141599185	141599436	0.440418	0.242	148184	319996	319999	4	0.793672	75.504	0.198418	0.235189	EIF2C2	46335
chr17	41924302	41924577	0.40231	0.312803	67362	142830	142837	8	0.716056	75.4725	0.089507	0.195559	CD300LG	-76
chr2	27301057	27301943	0.691698	0.611386	85312	181679	181685	7	0.562185	75.4565	0.0803122	0.157286	EMILIN1	65
chr12	49731125	49731885	0.382801	0.304482	34941	74614	74619	6	0.469915	75.3838	0.0783192	0.216753	C1QL4	-534
chr6	41010111	41010728	0.877997	0.802897	128348	277827	277832	6	0.450601	75.3453	0.0751002	0.192853	TSPO2	183
chr10	3823758	3824016	0.498052	0.54845	16319	33971	33975	5	0.251989	75.1213	-0.0503979	-0.0742447	KLF6	3586
chr8	41167660	41168481	0.672932	0.592167	145318	314088	314096	9	0.72689	75.0222	0.0807655	0.12661	SFRP1	-1081
chr16	87894334	87894690	0.343106	0.465052	61563	130250	130253	4	0.487782	75.0214	-0.121945	-0.163486	SLC7A5	8588
chr11	313267	313624	0.253578	0.318001	23561	49569	49573	5	0.322118	74.9024	-0.0644235	-0.102914	IFITM1	-545
chr19	36435543	36436010	0.844339	0.786402	79623	169622	169626	5	0.289686	74.8423	0.0579372	0.0802795	LRFN3	7755
chr4	26030463	26030691	0.269776	0.11212	113340	240278	240281	4	0.630626	74.5436	0.157657	0.263378	C4orf52	114763
chr6	32020377	32020750	0.814004	0.761465	127119	273392	273400	9	0.472852	74.5116	0.0525391	0.105944	CYP21A2	14471
chr11	66102055	66102352	0.568927	0.691899	28497	60990	60993	4	0.491888	74.509	-0.122972	-0.15159	RIN1	1796
chr2	242801896	242802192	0.205896	0.128212	94753	200905	200910	6	0.466103	74.4743	0.0776838	0.133077	PDCD1	-986
chr4	186741788	186742139	0.874834	0.775841	116691	247734	247738	5	0.494965	74.1742	0.0989929	0.278108	SORBS2	-135964
chr8	61777711	61778137	0.656463	0.771014	146034	315583	315586	4	0.458202	74.1576	-0.11455	-0.183367	CHD7	186600
chr14	38091400	38092080	0.629109	0.499078	44910	96334	96339	6	0.780183	73.7739	0.13003	0.212764	FOXA1	-27251
chr5	138713750	138714339	0.76259	0.619625	121435	258008	258013	6	0.85779	73.7694	0.142965	0.323894	SLC23A1	4994
chr2	236715747	236716372	0.850534	0.770721	93567	198511	198516	6	0.478876	73.6825	0.0798127	0.18114	AGAP1	313327
chr11	73357019	73357396	0.32558	0.231443	29784	63840	63846	7	0.65896	73.3053	0.0941371	0.133692	PLEKHB1	-1386
chr1	203155737	203156374	0.123195	0.219697	13019	27340	27344	5	0.48251	73.0919	-0.0965021	-0.191001	CHI3L1	-134
chr17	79026049	79026354	0.572532	0.442378	71361	151473	151477	5	0.650768	72.9365	0.130154	0.146579	BAIAP2	17255
chr6	29795361	29795583	0.522977	0.404388	126370	268932	268938	7	0.830126	72.9219	0.118589	0.178503	HLA-G	716
chr12	6664872	6665447	0.623358	0.527599	33349	71150	71157	8	0.766071	72.7489	0.0957589	0.186148	IFFO1	89
chr18	44236847	44237151	0.789342	0.713113	73232	155879	155885	7	0.533599	72.7334	0.0762285	0.123489	LOXHD1	-3
chr5	3324645	3325695	0.594901	0.523957	118007	250448	250454	7	0.49661	72.6132	0.0709443	0.221813	IRX1	-270998
chr1	6269260	6269635	0.528745	0.324297	2093	4460	4463	4	0.817791	72.6037	0.204448	0.228431	RNF207	3259
chr16	56659336	56659964	0.185904	0.0954241	58917	124963	124970	8	0.723839	72.3793	0.0904798	0.207007	MT1E	65
chr4	8396056	8396502	0.263537	0.1555	112773	239139	239143	5	0.540181	72.2492	0.108036	0.220278	ACOX3	46173
chr14	105167300	105168128	0.880709	0.824853	48502	103758	103765	8	0.446848	72.1809	0.055856	0.175935	INF2	11771
chr17	27312855	27313499	0.176947	0.121035	65741	139262	139268	7	0.391384	72.1542	0.055912	0.15523	SEZ6	19904
chr1	42630335	42630674	0.814603	0.716611	6711	13606	13610	5	0.48996	72.1462	0.097992	0.148751	GUCA2A	-110
chr13	114800441	114801587	0.749235	0.670349	43910	94115	94121	7	0.552206	72.0842	0.0788865	0.171446	RASA3	97081
chr6	31913814	31914305	0.416361	0.472058	127073	273078	273083	6	0.334185	71.9607	-0.0556975	-0.144478	SKIV2L	-12521
chr19	46056723	46057298	0.585379	0.450498	81061	172727	172731	5	0.674408	71.9095	0.134882	0.178192	OPA3	31111
chr16	11367114	11367509	0.874197	0.795675	56531	120341	120345	5	0.392609	71.8101	0.0785218	0.139201	PRM3	140
chr1	1102833	1103312	0.624977	0.519538	252	561	566	6	0.632632	71.8034	0.105439	0.178594	TTLL10	-6213
chr1	3634811	3635210	0.236695	0.138509	1723	3764	3769	6	0.589117	71.5772	0.0981861	0.163332	LOC388588	-54341
chr16	67997858	67998246	0.675929	0.558876	59646	126501	126505	5	0.585265	71.5561	0.117053	0.160275	SLC12A4	4545
chr19	940724	941243	0.0407634	0.157185	74646	158706	158709	4	0.465688	71.505	-0.116422	-0.223524	ARID3A	14947
chr6	170449417	170449884	0.626111	0.479686	132895	287680	287684	5	0.732123	71.4486	0.146425	0.20766	DLL1	150046
chr20	30777558	30778628	0.217569	0.13794	95953	203660	203666	7	0.557407	71.3398	0.0796296	0.305723	TSPY26P	70
chr1	3605747	3606082	0.703498	0.600826	1702	3710	3714	5	0.51336	71.213	0.102672	0.179445	TP73	36786
chr6	170578592	170578855	0.391412	0.234849	132971	287853	287856	4	0.626252	70.9585	0.156563	0.267577	DLL1	20973
chr11	45825445	45825518	0.719924	0.636954	26603	56693	56698	6	0.497821	70.9301	0.0829702	0.100326	SLC35C1	-141
chr10	73479514	73479848	0.859753	0.759778	18969	39497	39500	4	0.399898	70.8507	0.0999745	0.129148	C10orf105	-103
chr21	36041334	36041699	0.428792	0.337034	98712	209783	209790	8	0.734064	70.7674	0.091758	0.184474	CLIC6	-171
chr1	36643743	36644235	0.649616	0.519025	6116	12342	12346	5	0.652952	70.7544	0.13059	0.187445	MAP7D1	22186
chr11	129817418	129817717	0.784266	0.673542	32297	69046	69050	5	0.553619	70.5916	0.110724	0.160425	NFRKB	-54664
chr15	89920824	89921258	0.408619	0.346477	53211	113340	113347	8	0.49714	70.506	0.0621425	0.113408	POLG	-43015
chr18	77203371	77203667	0.843369	0.72772	74051	157608	157611	4	0.462597	70.4143	0.115649	0.134715	NFATC1	43193
chr1	2036283	2036643	0.384153	0.200629	773	1738	1741	4	0.734095	69.9799	0.183524	0.22804	PRKCZ	54554
chr16	1844927	1845113	0.768438	0.617595	55236	117643	117647	5	0.754217	69.9111	0.150843	0.242978	IGFALS	-1286
chr18	19752292	19752414	0.339691	0.208664	72885	154994	154997	4	0.524108	69.8739	0.131027	0.162223	GATA6	2937
chr12	95945120	95945384	0.758982	0.630265	36952	79014	79017	4	0.514868	69.8073	0.128717	0.164147	USP44	-2632
chr4	942342	942705	0.747016	0.587218	111147	235654	235657	4	0.639194	69.701	0.159799	0.434687	TMEM175	16262
chr6	32119874	32120324	0.499108	0.354673	127195	273898	273901	4	0.57774	69.6278	0.144435	0.201114	PRRT1	-379
chr4	86851225	86851425	0.706579	0.562715	114574	242996	242999	4	0.575459	69.5942	0.143865	0.240847	ARHGAP24	455041
chr1	1228990	1230073	0.708568	0.621683	350	805	812	8	0.695084	69.5818	0.0868855	0.164526	SCNN1D	13716
chr2	129659018	129659946	0.667454	0.579013	89799	190775	190781	7	0.619086	69.5346	0.0884408	0.176999	HS6ST1	-583311
chr11	8060031	8060468	0.867279	0.808116	25104	53428	53433	6	0.354975	69.3707	0.0591625	0.116163	TUB	70
chr11	65314913	65315625	0.815932	0.717254	28257	60349	60354	6	0.592064	69.3363	0.0986774	0.289157	LTBP3	10430
chr6	26225258	26225989	0.175214	0.112902	125838	267033	267039	7	0.436185	69.3	0.0623121	0.22366	HIST1H3E	241
chr17	76719591	76719640	0.429332	0.244821	70645	149944	149947	4	0.738043	69.161	0.184511	0.218086	CYTH1	58760
chr16	88361441	88362155	0.779239	0.61554	61774	130651	130656	6	0.982191	69.0402	0.163699	0.402347	ZNF469	-132081
chr10	30317625	30317994	0.645254	0.519472	17381	36315	36319	5	0.628908	69.0142	0.125782	0.164201	MTPAP	320457
chr11	116700436	116701044	0.756621	0.657361	31169	66833	66838	6	0.595555	68.8215	0.0992592	0.193867	APOC3	116
chr16	4421445	4421654	0.224229	0.133675	56102	119506	119510	5	0.452771	68.7988	0.0905541	0.180493	VASN	-299
chr7	778730	779736	0.682891	0.59273	133266	288507	288513	7	0.631121	68.6542	0.0901601	0.20132	PRKAR1B	-11920
chr6	29570507	29571363	0.785413	0.722064	126282	268519	268524	6	0.380092	68.607	0.0633487	0.0919926	OR2H2	15252
chr7	27154845	27155358	0.148669	0.0942415	135526	293796	293803	8	0.435418	68.4963	0.0544272	0.0818804	HOXA3	4112
chr6	108145374	108145658	0.617348	0.513859	130122	281769	281774	6	0.62093	68.0993	0.103488	0.25607	SCML4	5
chr2	47382287	47382739	0.804284	0.715231	86273	183619	183625	7	0.623368	68.0086	0.0890525	0.129866	CALM2	21227
chr2	239046684	239047336	0.643819	0.566475	93888	199087	199094	8	0.618751	67.9906	0.0773438	0.138765	FAM132B	-25623
chr15	89764836	89765425	0.838517	0.777596	53180	113269	113275	7	0.426446	67.8934	0.0609208	0.141267	RLBP1	-209
chr7	118901	119861	0.70015	0.620875	133066	288075	288081	7	0.554924	67.8345	0.0792749	0.146045	FAM20C	-73588
chr2	25499619	25500416	0.680323	0.544208	85124	181291	181295	5	0.680572	67.5325	0.136114	0.177465	DNMT3A	64756
chr17	37321201	37322028	0.29906	0.217077	66572	141010	141014	5	0.409917	67.3862	0.0819833	0.187304	ARL5C	799
chr11	1947601	1947949	0.78881	0.586644	24306	51331	51334	4	0.808663	67.3538	0.202166	0.413096	TNNT3	6976
chr1	1851910	1852238	0.726114	0.593868	651	1484	1487	4	0.528985	67.2592	0.132246	0.200364	TMEM52	-1334
chr21	45148460	45149398	0.426762	0.361845	99310	210992	210999	8	0.519329	67.2024	0.0649161	0.139819	PDXK	9951
chr11	68924577	68925191	0.462094	0.371366	29136	62469	62474	6	0.544371	67.0982	0.0907285	0.127514	TPCN2	108534
chr10	81892109	81892639	0.476259	0.355798	19579	40615	40621	7	0.84323	66.6023	0.120461	0.240486	PLAC9	116
chr6	30956397	30956796	0.652991	0.532413	126714	271042	271046	5	0.602891	66.5482	0.120578	0.176499	MUC21	5112
chr8	22223852	22224272	0.735022	0.596021	144379	312134	312138	5	0.695005	66.5161	0.139001	0.176405	SLC39A14	-988
chr12	58003898	58003965	0.516381	0.31483	36119	77193	77196	4	0.806203	66.4816	0.201551	0.32511	ARHGEF25	-31
chr17	78237117	78237543	0.181868	0.268874	71078	150872	150875	4	0.348025	66.4733	-0.0870064	-0.212931	RNF213	2663
chr11	71710614	71711087	0.352278	0.403737	29586	63437	63441	5	0.257293	66.4709	-0.0514586	-0.195828	IL18BP	893
chr2	43294942	43295753	0.886612	0.828494	85988	183029	183034	6	0.348708	66.391	0.0581179	0.207522	ZFP36L2	158397
chr20	62693657	62694005	0.258111	0.206533	98256	208816	208822	7	0.361044	66.3431	0.0515777	0.0753531	TCEA2	5392
chr21	42733397	42733776	0.677319	0.743711	98989	210366	210370	5	0.331958	66.2843	-0.0663917	-0.180281	MX2	-363
chr17	39969264	39969397	0.227547	0.137741	67013	141921	141924	4	0.359225	66.2811	0.0898063	0.204182	FKBP10	369
chr3	45927589	45928137	0.862906	0.807774	105204	222931	222936	6	0.330794	65.8845	0.0551323	0.14207	CCR9	-133
chr7	2653955	2654530	0.323736	0.398971	134283	290918	290922	5	0.376174	65.7128	-0.0752347	-0.142455	TTYH3	-17360
chr9	34370781	34370894	0.58783	0.416036	150066	323684	323687	4	0.687178	65.5202	0.171794	0.187837	KIAA1161	6056
chr14	103604700	103605358	0.398326	0.293356	48169	103069	103073	5	0.524848	65.4841	0.10497	0.196005	TNFAIP2	12365
chr10	98144406	98144512	0.441862	0.29743	20208	42000	42003	4	0.577727	65.4831	0.144432	0.165945	OPALIN	-25367
chr3	126707103	126707754	0.630383	0.510571	108027	228950	228954	5	0.599062	65.4356	0.119812	0.191275	PLXNA1	-8
chr15	37180443	37181087	0.488166	0.357846	49923	106534	106538	5	0.6516	65.3745	0.13032	0.261733	MEIS2	211976
chr3	52488037	52488229	0.452098	0.271494	106086	225025	225028	4	0.722414	65.3685	0.180604	0.286392	TNNC1	-76
chr5	180325954	180326186	0.713131	0.816868	124286	263796	263799	4	0.414949	65.3319	-0.103737	-0.25609	BTNL8	-7
chr13	25320133	25320824	0.758882	0.588859	40736	87195	87199	5	0.850114	65.2926	0.170023	0.257217	RNF17	-17822
chr22	38479099	38479332	0.823499	0.769393	101709	215783	215789	7	0.37874	65.2395	0.0541057	0.113157	SLC16A8	-46
chr12	52404134	52404422	0.7749	0.620814	35192	75212	75215	4	0.616342	65.2372	0.154085	0.190661	GRASP	3530
chr17	33672543	33673036	0.484037	0.292523	66156	140121	140124	4	0.766058	65.2073	0.191515	0.29026	SLFN11	27930
chr1	1294629	1295147	0.794145	0.670995	413	951	954	4	0.492602	64.7922	0.123151	0.259054	MXRA8	-973
chr13	24844846	24844938	0.505395	0.315834	40693	87122	87126	5	0.947806	64.7203	0.189561	0.224096	C1QTNF9	-38824
chr1	161059267	161059654	0.142813	0.0892189	11518	24121	24126	6	0.321566	64.7062	0.0535943	0.0676791	PVRL4	-76
chr10	134229731	134230196	0.871942	0.746328	22847	47815	47818	4	0.502458	64.6674	0.125614	0.241623	STK32C	-108487
chr12	117797056	117797385	0.391176	0.130731	38202	81765	81768	4	1.04178	64.6064	0.260445	0.364396	NOS1	2386
chr1	164545553	164545843	0.539582	0.33528	11703	24538	24541	4	0.81721	64.456	0.204302	0.328747	PBX1	17101
chr15	90456194	90456924	0.326226	0.249079	53304	113571	113576	6	0.462882	64.3014	0.077147	0.21256	C15orf38-AP3S2	-337
chr4	7941764	7942020	0.330571	0.274197	112639	238879	238885	7	0.394621	64.1747	0.0563745	0.10344	AFAP1	-239
chr6	29856275	29856363	0.101291	0.15593	126380	269010	269016	7	0.382478	64.1454	-0.0546397	-0.170163	HLA-A	-53928
chr17	78417789	78418076	0.45531	0.356452	71123	150965	150970	6	0.593149	64.0883	0.0988582	0.125676	ENDOV	28966
chr17	62778131	62778413	0.765402	0.702815	69213	146943	146949	7	0.438107	63.9868	0.0625868	0.202114	LOC146880	-650
chr9	96715687	96716209	0.582049	0.343166	151191	325260	325263	4	0.955534	63.9099	0.238884	0.32446	BARX1	1660
chr13	40762150	40762469	0.871977	0.786323	41351	88575	88580	6	0.513922	63.7358	0.0856537	0.14394	FOXO1	478424
chr5	172110211	172110579	0.720204	0.587649	123132	261510	261513	4	0.53022	63.6082	0.132555	0.161296	NEURL1B	42119
chr3	50359909	50360176	0.619679	0.434872	105818	224420	224423	4	0.739229	63.5229	0.184807	0.352921	HYAL2	238
chr16	3062056	3062653	0.266082	0.207662	55754	118760	118766	7	0.40894	63.4757	0.05842	0.0765986	CLDN9	-102
chr17	7036834	7037406	0.714736	0.638678	63912	135291	135297	7	0.532408	63.2952	0.0760583	0.123518	ASGR2	-18990
chr19	39369067	39369353	0.603727	0.465332	79986	170486	170489	4	0.553578	63.1543	0.138395	0.164727	RINL	-291
chr17	41909601	41909716	0.615269	0.493443	67356	142818	142821	4	0.487306	63.1447	0.121827	0.158606	MPP3	888
chr15	65341868	65342634	0.489131	0.424146	51312	109640	109646	7	0.454893	63.0179	0.0649848	0.163759	OSTBETA	4543
chr17	78165092	78165522	0.612354	0.458773	71048	150805	150808	4	0.614324	62.9947	0.153581	0.275529	CARD14	13026
chr10	62760865	62761819	0.264634	0.205015	18490	38534	38539	6	0.357718	62.9909	0.0596197	0.167942	RHOBTB1	-57309
chr10	3805252	3805441	0.180941	0.334026	16314	33963	33966	4	0.612341	62.9871	-0.153085	-0.243554	KLF6	22126
chr5	149907466	149907837	0.658741	0.735498	122367	260009	260013	5	0.383786	62.9835	-0.0767573	-0.120152	NDST1	19978
chr16	1131266	1131489	0.728635	0.561006	54776	116591	116594	4	0.670513	62.9271	0.167628	0.204996	SSTR5	8622
chr12	117593259	117593688	0.740734	0.674075	38193	81736	81741	6	0.399955	62.8755	0.0666592	0.153823	FBXO21	34826
chr1	116710227	116710606	0.524374	0.370893	9570	20049	20052	4	0.613925	62.865	0.153481	0.180938	SLC22A15	191298
chr1	212688762	212688997	0.500624	0.239308	13764	28726	28729	4	1.04526	62.6468	0.261316	0.34376	NENF	82651
chr8	41522721	41523177	0.582024	0.45819	145352	314179	314183	5	0.619168	62.5652	0.123834	0.199493	NKX6-3	-18074
chr10	134773853	134774561	0.612383	0.503561	23148	48506	48511	6	0.652932	62.4864	0.108822	0.2752	TTC40	-18118
chr17	1395864	1396395	0.658779	0.561161	63061	133322	133327	6	0.585712	62.4514	0.0976187	0.174879	MYO1C	-129
chr5	43044573	43045001	0.749295	0.58542	119003	252474	252478	5	0.819374	62.4169	0.163875	0.220289	C5orf39	-4340
chr6	30228169	30228431	0.436721	0.344609	126516	269831	269836	6	0.552669	62.2752	0.0921115	0.184876	HLA-L	961
chr1	223317364	223317548	0.151903	0.0862584	14116	29455	29458	4	0.26258	61.8096	0.065645	0.106858	TLR5	-832
chr16	31053323	31053799	0.52253	0.385831	58010	123227	123230	4	0.546796	61.7413	0.136699	0.186172	STX4	8658
chr19	16830613	16830859	0.204291	0.293908	78200	166462	166466	5	0.448088	61.5716	-0.0896175	-0.171604	NWD1	-51
chr8	37556863	37557348	0.534535	0.353203	145101	313632	313635	4	0.725328	61.5177	0.181332	0.269152	ZNF703	3805
chr2	74780172	74780467	0.678647	0.531902	87472	186176	186180	5	0.733725	61.4794	0.146745	0.224841	LOXL3	742
chr8	10586678	10586967	0.171577	0.247271	143743	310960	310965	6	0.454169	61.4343	-0.0756948	-0.177685	SOX7	1199
chr19	1226523	1227141	0.734161	0.614804	74784	158990	158994	5	0.596781	61.0525	0.119356	0.214524	C19orf26	11158
chr16	787799	788184	0.724584	0.519462	54525	116016	116019	4	0.820488	61.0508	0.205122	0.251984	NARFL	3005
chr7	750720	751331	0.700505	0.571075	133252	288477	288481	5	0.647148	61.0054	0.12943	0.246649	HEATR2	-15312
chr7	128809100	128809442	0.185712	0.0985154	140047	303587	303591	5	0.435985	60.9337	0.087197	0.216725	SMO	-19442
chr3	38080642	38081287	0.1457	0.0922654	104729	221887	221892	6	0.32061	60.6305	0.053435	0.189073	DLEC1	269
chr1	17198526	17199384	0.240941	0.17533	3759	7523	7528	6	0.393667	60.6177	0.0656111	0.141174	CROCC	-49490
chr6	108495578	108495985	0.427264	0.257062	130162	281871	281874	4	0.68081	60.5434	0.170203	0.284391	NR2E1	8567
chr5	139227979	139228242	0.0937221	0.0399097	121564	258251	258255	5	0.269062	60.4447	0.0538123	0.101346	PSD2	52705
chr16	19127132	19127305	0.440918	0.555405	56948	121040	121043	4	0.45795	60.427	-0.114487	-0.221379	ITPRIPL2	1965
chr19	49249932	49250561	0.555203	0.421547	81688	174008	174013	6	0.801933	60.1611	0.133655	0.159023	IZUMO1	-81
chr14	24731069	24731542	0.866854	0.764008	44583	95515	95518	4	0.411382	60.0015	0.102846	0.153258	TGM1	1110
chr1	35442212	35442255	0.908316	0.832811	6001	12094	12097	4	0.302019	59.705	0.0755048	0.143942	LOC653160	2073
chr19	14591033	14591345	0.653011	0.541751	77889	165803	165807	5	0.556302	59.6314	0.11126	0.251651	PTGER1	-5015
chr2	242606122	242606531	0.809951	0.73037	94657	200668	200671	4	0.318325	59.5103	0.0795813	0.144096	DTYMK	20056
chr14	74185274	74185740	0.62201	0.530818	46207	99079	99083	5	0.45596	59.4611	0.091192	0.174444	PNMA1	-4379
chr17	80541549	80542118	0.832825	0.742431	72082	153212	153217	6	0.54236	59.4338	0.0903934	0.111857	FOXK2	64240
chr3	12200236	12201096	0.394143	0.315211	103826	220066	220072	7	0.552523	59.4027	0.0789319	0.234998	TIMP4	185
chr4	2303638	2303860	0.664484	0.534895	111685	236879	236883	5	0.647949	59.3863	0.12959	0.206159	MXD4	-40010
chr12	123636175	123636717	0.589985	0.5181	38782	83076	83081	6	0.431311	59.3276	0.0718851	0.148031	PITPNM2	-41411
chr12	58119915	58120237	0.152122	0.077299	36146	77277	77282	6	0.448941	59.2453	0.0748235	0.115686	AGAP2	11953
chr20	50418952	50419348	0.306601	0.246455	97108	206418	206422	5	0.300727	59.0264	0.0601455	0.103362	SALL4	-102
chr5	132083532	132084068	0.44925	0.3254	120987	257012	257015	4	0.495403	59.0208	0.123851	0.169127	CCNI2	663
chr10	28035631	28035894	0.212346	0.136788	17276	36126	36131	6	0.453347	58.8638	0.0755578	0.122172	MKX	-985
chr4	41361743	41362397	0.462229	0.405009	113623	240863	240868	6	0.343318	58.7689	0.0572197	0.125568	LIMCH1	-734
chr2	236293335	236293610	0.867587	0.805034	93514	198418	198422	5	0.312766	58.6878	0.0625532	0.128769	AGAP1	-109260
chr22	31494714	31495174	0.721126	0.55857	101225	214773	214776	4	0.650223	58.6587	0.162556	0.319125	SELM	8607
chr8	145003653	145004388	0.80547	0.664676	149160	321995	321998	4	0.563176	58.6341	0.140794	0.174301	PLEC	21023
chr1	16163479	16164122	0.709129	0.603128	3512	7060	7066	7	0.742009	58.575	0.106001	0.202013	SPEN	-10558
chr6	30848807	30848846	0.645506	0.504024	126661	270794	270797	4	0.565927	58.5096	0.141482	0.163578	DDR1	-7638
chr8	52722023	52722512	0.70172	0.625145	145726	314912	314917	6	0.459448	58.4782	0.0765746	0.132866	PXDNL	-263
chr13	100310162	100310405	0.55786	0.345994	42592	91264	91267	4	0.847466	58.4279	0.211867	0.239853	CLYBL	51365
chr1	152161397	152162025	0.709113	0.571791	10425	21872	21877	6	0.823932	58.4112	0.137322	0.208337	RPTN	-30007
chr11	72408186	72408788	0.691083	0.596606	29684	63629	63633	5	0.472384	58.2452	0.0944768	0.150555	PDE2A	-22990
chr3	15374148	15374586	0.427043	0.373901	104185	220740	220745	6	0.318855	58.1088	0.0531425	0.106658	SH3BP5	-263
chr16	1598866	1599150	0.641927	0.714435	55123	117357	117360	4	0.290028	58.0104	-0.0725071	-0.10633	TMEM204	15073
chr7	92238086	92238364	0.330468	0.251763	138342	299676	299680	5	0.393523	57.9236	0.0787047	0.107205	RBM48	80138
chr3	188664632	188664993	0.800087	0.715935	110251	233815	233819	5	0.420761	57.6099	0.0841523	0.139381	TPRG1	-224950
chr2	240270793	240271276	0.886636	0.835095	94166	199644	199649	6	0.309244	57.5479	0.0515406	0.118122	HDAC4	51608
chr13	103532260	103532420	0.722679	0.611354	42752	91619	91623	5	0.556625	57.4876	0.111325	0.229543	BIVM-ERCC5	72844
chr22	39759864	39760165	0.423101	0.324329	101903	216206	216209	4	0.395086	57.461	0.0987715	0.128053	TAB1	-35744
chr7	21208954	21209781	0.547206	0.462888	135261	293166	293171	6	0.505907	57.3292	0.0843178	0.159926	SP4	-258321
chr16	87730518	87731080	0.753227	0.661341	61501	130113	130117	5	0.459428	57.3246	0.0918855	0.195346	JPH3	94300
chr7	42267269	42267747	0.830806	0.71906	136246	295409	295413	5	0.558728	57.2468	0.111746	0.159923	GLI3	9110
chr13	99135543	99135804	0.200316	0.139432	42509	91104	91108	5	0.304419	57.2136	0.0608837	0.101426	STK24	93722
chr22	38469975	38470483	0.759108	0.630063	101701	215771	215774	4	0.516178	57.164	0.129044	0.204943	SLC16A8	8941
chr17	18011879	18012134	0.566008	0.482933	65029	137765	137770	6	0.498448	57.0254	0.0830746	0.131644	MYO15A	-13
chr15	63889093	63889711	0.679604	0.589673	51195	109406	109411	6	0.539586	56.8992	0.0899309	0.191651	USP3	92592
chr16	85608058	85608556	0.869555	0.764624	60964	129079	129082	4	0.419722	56.6864	0.10493	0.172951	KIAA0182	-38617
chr10	118429452	118429952	0.168364	0.111786	21442	44746	44751	6	0.339468	56.6494	0.0565779	0.144267	PNLIPRP2	49237
chr1	225864873	225865487	0.447537	0.2781	14251	29710	29713	4	0.677748	56.4452	0.169437	0.216399	ENAH	-24335
chr4	154216535	154217214	0.883329	0.826649	115922	245976	245981	6	0.34008	56.4076	0.0566801	0.141839	MND1	-48926
chr11	612588	612837	0.337881	0.434002	23739	49979	49982	4	0.384484	56.3907	-0.0961211	-0.147365	IRF7	3286
chr17	75451779	75452100	0.684395	0.520306	70391	149423	149426	4	0.656354	56.1729	0.164088	0.215273	2009-09-01	174448
chr4	8412369	8412795	0.724545	0.593207	112778	239153	239156	4	0.525352	56.0779	0.131338	0.16552	ACOX3	29870
chr19	4361555	4362037	0.811607	0.719992	75976	161473	161477	5	0.458074	56.0432	0.0916148	0.19545	MPND	18272
chr16	88569083	88569490	0.787474	0.718814	61877	130863	130867	5	0.343301	56.0283	0.0686601	0.113453	ZFPM1	49273
chr5	177548398	177549014	0.701719	0.581051	123792	262799	262802	4	0.482671	55.9956	0.120668	0.185422	N4BP3	8150
chr6	53530503	53530628	0.874606	0.820114	129160	279482	279487	6	0.326952	55.923	0.0544919	0.10878	KLHL31	-60
chr17	6797466	6797771	0.524971	0.348517	63864	135171	135174	4	0.705814	55.6372	0.176454	0.277798	TEKT1	-62559
chr9	130700866	130701076	0.189559	0.0857638	152567	327158	327161	4	0.415181	55.6121	0.103795	0.228345	DPM2	-208
chr11	126225941	126226154	0.154517	0.0997501	32099	68669	68674	6	0.328599	55.6113	0.0547665	0.178205	ST3GAL4	508
chr11	62456939	62457345	0.191806	0.118625	27614	58798	58803	6	0.439088	55.5437	0.0731814	0.100533	LRRN4CL	229
chr14	100258973	100259352	0.269739	0.208452	47571	101788	101793	6	0.367723	55.38	0.0612872	0.206945	EML1	-582
chr2	223290012	223290515	0.385765	0.187084	92783	197026	197029	4	0.794723	55.0076	0.198681	0.331412	SGPP2	942
chr11	111154742	111155021	0.837502	0.763598	30860	66153	66158	6	0.443424	54.9046	0.073904	0.133172	POU2AF1	95275
chr5	177764003	177764408	0.812785	0.667661	123836	262905	262908	4	0.580498	54.7873	0.145124	0.276287	AGXT2L2	-104403
chr3	136537607	136537786	0.33927	0.245649	108672	230256	230260	5	0.468106	54.626	0.0936211	0.17258	TMEM22	-164
chr16	57786813	57787375	0.674914	0.550016	59092	125341	125344	4	0.499591	54.5994	0.124898	0.187042	KATNB1	17434
chr6	32042797	32043191	0.624242	0.486504	127137	273558	273561	4	0.550952	54.5303	0.137738	0.190524	TNXB	34157
chr16	88482273	88482940	0.74879	0.654907	61811	130737	130741	5	0.469416	54.5216	0.0938833	0.248834	ZNF469	-11272
chr5	102201128	102201890	0.278505	0.202266	120334	255546	255551	6	0.457437	54.4925	0.0762395	0.161859	PAM	-18
chr15	69099262	69099680	0.475769	0.376944	51692	110312	110315	4	0.3953	54.4355	0.098825	0.134237	ANP32A	13790
chr19	49658232	49658913	0.735319	0.639871	81806	174287	174291	5	0.47724	54.3979	0.095448	0.21606	HRC	108
chr16	88932955	88933359	0.533623	0.420901	62081	131280	131284	5	0.56361	54.3483	0.112722	0.21235	PABPN1L	-89
chr11	18287542	18287818	0.384222	0.46197	25719	54709	54712	4	0.310989	54.3369	-0.0777472	-0.200609	SAA1	-128
chr14	97091902	97092205	0.768757	0.6283	47385	101463	101466	4	0.561828	54.3218	0.140457	0.200519	PAPOLA	123341
chr7	601283	601828	0.822819	0.736974	133191	288348	288352	5	0.429223	54.2927	0.0858445	0.135398	PDGFA	-42075
chr5	134872639	134872957	0.860787	0.770374	121222	257552	257555	4	0.36165	54.2819	0.0904125	0.154286	NEUROG1	-1159
chr1	23763450	23763959	0.778751	0.683765	4655	9177	9181	5	0.47493	54.1417	0.094986	0.190206	TCEA3	-12444
chr19	40919245	40919760	0.457761	0.32536	80246	171031	171034	4	0.529607	54.0638	0.132402	0.174251	PRX	-232
chr17	17910235	17910425	0.53569	0.394463	65016	137730	137733	4	0.564907	53.9279	0.141227	0.18223	ATPAF2	32150
chr6	158733981	158734300	0.691902	0.597917	131711	285244	285247	4	0.37594	53.9243	0.0939849	0.1402	TULP4	449
chr18	12287173	12287561	0.358768	0.193169	72678	154586	154589	4	0.662397	53.8612	0.165599	0.207383	TUBB6	-20890
chr16	766888	767530	0.821592	0.708706	54507	115967	115970	4	0.451544	53.8601	0.112886	0.214191	METRN	2036
chr16	88990161	88990746	0.831699	0.770091	62127	131398	131403	6	0.369647	53.6135	0.0616079	0.114101	CBFA2T3	53050
chr11	60634606	60635029	0.569122	0.449544	27317	58100	58103	4	0.47831	53.6112	0.119578	0.198419	ZP1	-197
chr10	1509675	1510077	0.624949	0.72733	16074	33477	33481	5	0.511903	53.3051	-0.102381	-0.285659	ADARB2	269794
chr20	3149249	3149320	0.402264	0.240674	95144	201765	201768	4	0.646358	53.2384	0.16159	0.20483	ProSAPiP1	-78
chr14	100789509	100789763	0.916684	0.852678	47656	101945	101948	4	0.256026	53.2223	0.0640066	0.115246	SLC25A47	-43
chr4	8207058	8207325	0.778592	0.654502	112715	239018	239021	4	0.49636	53.0352	0.12409	0.171588	SH3TC1	6132
chr21	46378243	46378625	0.844812	0.718817	99574	211486	211490	5	0.629975	52.9219	0.125995	0.283672	C21orf67	-18606
chr22	29445370	29445903	0.837181	0.689142	101013	214277	214280	4	0.592159	52.7214	0.14804	0.291996	KREMEN1	-23429
chr7	45066738	45067319	0.533714	0.584034	136498	295992	295996	5	0.251597	52.6961	-0.0503194	-0.178606	CCM2	27242
chr1	812248	812760	0.616441	0.507643	31	61	64	4	0.435188	52.6945	0.108797	0.186072	SAMD11	-48617
chr22	18063857	18064224	0.661257	0.542483	100046	212306	212310	5	0.593873	52.629	0.118775	0.142017	SLC25A18	20858
chr7	2644255	2644753	0.851335	0.741982	134275	290892	290895	4	0.437412	52.6002	0.109353	0.350581	TTYH3	-27099
chr7	808649	809109	0.479271	0.308208	133289	288563	288567	5	0.855315	52.5957	0.171063	0.258134	PRKAR1B	-41566
chr11	72465788	72466113	0.781852	0.676847	29694	63659	63662	4	0.420021	52.5304	0.105005	0.166215	ARAP1	-2517
chr8	145033104	145033743	0.399259	0.252134	149180	322077	322081	5	0.735624	52.5238	0.147125	0.170841	PLEC	-8380
chr5	139283051	139283351	0.19091	0.251106	121570	258261	258264	4	0.240781	52.5176	-0.0601952	-0.0999205	PSD2	107795
chr8	1830682	1830965	0.722552	0.614121	143188	309973	309977	5	0.542154	52.497	0.108431	0.188326	ARHGEF10	58675
chr17	34062219	34062573	0.888099	0.815878	66197	140247	140251	5	0.361107	52.4782	0.0722214	0.129646	RASL10B	3717
chr11	119613061	119613693	0.145588	0.0671679	31563	67692	67695	4	0.31368	52.4747	0.07842	0.131074	PVRL1	-13942
chr9	116861288	116861532	0.48903	0.339401	151872	326232	326235	4	0.598518	52.4622	0.149629	0.247548	KIF12	-73
chr11	125366238	125366540	0.317561	0.242142	32022	68502	68507	6	0.452511	52.3802	0.0754185	0.159644	FEZ1	-183
chr11	65366953	65367309	0.840385	0.712501	28289	60430	60433	4	0.511536	52.2937	0.127884	0.20959	KCNK7	-3664
chr5	132158346	132159003	0.359722	0.309055	121001	257054	257059	6	0.304001	52.2506	0.0506668	0.103396	SHROOM1	3327
chr11	66084469	66084841	0.213501	0.139195	28491	60979	60983	5	0.37153	52.2222	0.0743061	0.295599	CD248	-140
chr16	85116332	85116513	0.163713	0.10396	60763	128731	128734	4	0.239011	52.119	0.0597529	0.111707	KIAA0513	55013
chr15	74659901	74660265	0.374397	0.427052	52119	111134	111138	5	0.263273	51.9916	-0.0526546	-0.130554	CYP11A1	-2
chr1	26551258	26551782	0.387461	0.248488	5008	9972	9975	4	0.555891	51.9857	0.138973	0.177934	CEP85	-9173
chr2	202901045	202901470	0.56872	0.436939	91829	195080	195084	5	0.658902	51.8753	0.13178	0.19695	FZD7	1948
chr1	1102276	1102446	0.634033	0.539749	251	556	560	5	0.471419	51.8129	0.0942838	0.145027	TTLL10	-6925
chr2	106054920	106055458	0.839847	0.787728	88703	188698	188702	5	0.260599	51.7893	0.0521198	0.0959821	FHL2	-39508
chr21	45078077	45078694	0.864534	0.805452	99291	210953	210958	6	0.35449	51.757	0.0590817	0.108088	HSF2BP	988
chr15	93652766	93653310	0.436751	0.338778	53609	114173	114177	5	0.489867	51.7559	0.0979734	0.233404	RGMA	-35822
chr7	2328746	2329077	0.831442	0.73906	134172	290638	290641	4	0.369527	51.7099	0.0923818	0.166046	SNX8	25187
chr19	44005808	44006432	0.824225	0.719449	80732	171974	171978	5	0.523878	51.6964	0.104776	0.386932	ETHE1	25276
chr1	156261200	156261403	0.262759	0.172178	11042	23199	23203	5	0.452904	51.6925	0.0905808	0.136773	C1orf85	4147
chr14	24838828	24839259	0.878216	0.796971	44623	95627	95630	4	0.324981	51.6398	0.0812452	0.224427	NFATC4	2899
chr3	139257713	139257907	0.613953	0.472197	108829	230648	230652	5	0.708781	51.6126	0.141756	0.208347	RBP1	861
chr22	42685734	42686055	0.555409	0.422021	102232	216922	216925	4	0.533552	51.5964	0.133388	0.203569	TCF20	-74450
chr1	220959586	220960199	0.404887	0.285764	14008	29233	29237	5	0.59562	51.4902	0.119124	0.185773	2001-03-01	-146
chr14	105936300	105936715	0.76787	0.685926	48826	104409	104412	4	0.327775	51.4526	0.0819437	0.186483	CRIP2	-4623
chr1	159825552	159825761	0.509411	0.361202	11370	23808	23811	4	0.592836	51.3891	0.148209	0.210783	VSIG8	6790
chr7	73245439	73246044	0.305241	0.161204	137716	298322	298326	5	0.720185	51.2989	0.144037	0.277593	CLDN4	549
chr16	1593152	1593415	0.706836	0.808049	55122	117353	117356	4	0.404851	51.2833	-0.101213	-0.28809	TMEM204	9349
chr7	77669697	77670191	0.605902	0.497387	138108	299098	299102	5	0.542579	51.2119	0.108516	0.185969	PHTF2	241835
chr7	1694569	1694909	0.620145	0.476579	133826	289839	289842	4	0.574266	51.0786	0.143567	0.179226	ELFN1	-54059
chr19	1009642	1010405	0.826987	0.758432	74675	158764	158769	6	0.411327	51.0734	0.0685545	0.127497	GRIN3B	9587
chr1	147826191	147826960	0.356783	0.272841	10024	21023	21027	5	0.41971	51.068	0.083942	0.117656	PPIAL4A	128843
chr17	40715222	40715281	0.754326	0.807434	67161	142292	142296	5	0.26554	50.9653	-0.0531081	-0.073937	COASY	1160
chr17	62084205	62084359	0.744341	0.659057	69162	146819	146823	5	0.42642	50.8585	0.085284	0.111884	ICAM2	13712
chr1	26644234	26644822	0.53119	0.371013	5029	10030	10034	5	0.800884	50.8448	0.160177	0.296597	CD52	117
chr5	2754753	2755540	0.608393	0.468377	117949	250344	250348	5	0.70008	50.819	0.140016	0.18903	C5orf38	2885
chr4	169552310	169552610	0.356995	0.28649	116192	246630	246634	5	0.352525	50.7928	0.070505	0.176217	PALLD	134243
chr21	43442027	43442254	0.775316	0.696281	99086	210553	210556	4	0.316141	50.6773	0.0790354	0.0993742	ZNF295	-11645
chr12	6166874	6167147	0.610881	0.459588	33250	70930	70933	4	0.605175	50.5736	0.151294	0.259902	VWF	66825
chr12	125145446	125145939	0.783909	0.688645	39052	83638	83641	4	0.381056	50.5556	0.0952639	0.142591	NCOR2	-93683
chr17	75446431	75446661	0.175913	0.121898	70387	149411	149416	6	0.324089	50.4745	0.0540148	0.0851391	2009-09-01	169054
chr6	27215053	27215675	0.611307	0.536101	125958	267307	267312	6	0.451237	50.4741	0.0752061	0.118716	PRSS16	-138
chr1	221055401	221055964	0.457869	0.340821	14024	29272	29277	6	0.702285	50.2901	0.117048	0.191249	HLX	2940
chr13	50706583	50707050	0.354836	0.23202	41758	89514	89517	4	0.491264	50.138	0.122816	0.151079	ST13P4	-39337
chr2	95692352	95693023	0.30894	0.24065	88059	187358	187362	5	0.341451	50.1366	0.0682902	0.207692	MAL	1209
chr11	45928805	45928937	0.156628	0.212488	26629	56763	56768	6	0.335159	50.107	-0.0558599	-0.128474	C11orf94	-38
chr17	79920395	79920755	0.593179	0.494707	71796	152547	152551	5	0.492362	50.0907	0.0984723	0.144712	NOTUM	-1518
chr7	2019608	2020131	0.434892	0.252083	134005	290251	290254	4	0.731237	50.0713	0.182809	0.329509	MAD1L1	252713
chr10	114610508	114610635	0.615012	0.511043	21281	44427	44430	4	0.415875	50.0551	0.103969	0.180082	TCF7L2	-99437
chr5	177422782	177423379	0.714139	0.628495	123770	262763	262768	6	0.513866	50.015	0.0856443	0.16093	PROP1	162
chr10	134527606	134528050	0.667244	0.535692	22967	48058	48061	4	0.526209	49.967	0.131552	0.188783	NKX6-2	71709
chr7	100421296	100421510	0.907345	0.856276	138940	301264	301268	5	0.255348	49.9587	0.0510697	0.131752	EPHB4	3740
chr11	76839129	76839476	0.377674	0.267157	30096	64496	64500	5	0.552582	49.9247	0.110516	0.206049	MYO7A	-7
chr14	94423704	94424156	0.861914	0.807471	47132	100978	100982	5	0.272212	49.767	0.0544425	0.0893478	ASB2	19146
chr18	77289084	77289452	0.73984	0.639678	74104	157693	157696	4	0.400646	49.6644	0.100162	0.194695	NFATC1	128942
chr3	157221198	157221329	0.71039	0.572574	109328	231774	231777	4	0.551265	49.521	0.137816	0.194244	VEPH1	-128
chr7	2059796	2060179	0.874996	0.807634	134033	290325	290330	6	0.404173	49.4588	0.0673622	0.152461	MAD1L1	212595
chr6	42892994	42893443	0.586356	0.456908	128608	278321	278324	4	0.51779	49.4159	0.129448	0.25003	CNPY3	-3641
chr10	127262250	127262851	0.708217	0.621431	22108	46138	46143	6	0.520717	49.3644	0.0867862	0.190762	C10orf137	-145533
chr7	612458	612876	0.77252	0.642049	133198	288368	288371	4	0.521884	49.2297	0.130471	0.233992	PDGFA	-53186
chr17	81045495	81045863	0.448016	0.306166	72371	153821	153824	4	0.5674	49.073	0.14185	0.24605	METRNL	8112
chr14	105268492	105268669	0.868092	0.785167	48556	103871	103874	4	0.331697	49.0559	0.0829243	0.102623	ZBTB42	1648
chr6	30139478	30139592	0.195129	0.127367	126488	269620	269624	5	0.338807	48.9567	0.0677613	0.121714	TRIM10	-10824
chr11	64146487	64146871	0.347097	0.401996	27953	59626	59630	5	0.274496	48.8524	-0.0548991	-0.14758	RPS6KA4	20054
chr2	236720683	236720980	0.832749	0.768133	93570	198520	198524	5	0.323081	48.8284	0.0646162	0.150849	AGAP1	318099
chr19	4539943	4540333	0.506233	0.673976	76027	161585	161588	4	0.670972	48.8251	-0.167743	-0.228842	LRG1	-102
chr1	7022041	7022284	0.453285	0.328441	2307	4905	4908	4	0.499374	48.7734	0.124844	0.145987	CAMTA1	176779
chr22	42347906	42348061	0.652217	0.561473	102178	216803	216806	4	0.362975	48.7287	0.0907438	0.131336	CENPM	-4836
chr8	97157756	97158052	0.275343	0.185939	146819	317365	317369	5	0.44702	48.6809	0.089404	0.232233	GDF6	15116
chr12	57915555	57915636	0.262602	0.184236	36101	77147	77150	4	0.313463	48.6563	0.0783659	0.171434	MBD6	-1063
chr11	118754507	118754593	0.821609	0.761054	31384	67283	67287	5	0.302773	48.3161	0.0605546	0.134822	CXCR5	75
chr2	97505275	97505787	0.714349	0.632006	88259	187776	187780	5	0.411716	48.0411	0.0823432	0.141969	ANKRD23	4227
chr22	37545924	37546220	0.754233	0.677123	101549	215433	215437	5	0.38555	48.0247	0.0771099	0.104649	IL2RB	-110
chr1	26516960	26517586	0.63705	0.56317	5002	9959	9962	4	0.295521	47.9631	0.0738801	0.158914	CATSPER4	154
chr14	74179674	74180563	0.256028	0.154806	46203	99068	99072	5	0.506108	47.9542	0.101222	0.325589	PNMA1	1009
chr17	71257980	71258215	0.801427	0.702774	69578	147616	147619	4	0.394612	47.7819	0.098653	0.219747	CPSF4L	-79
chr10	21799047	21799395	0.537996	0.387376	17059	35576	35579	4	0.602477	47.7716	0.150619	0.201784	C10orf140	7530
chr7	1912065	1912602	0.797528	0.703612	133923	290060	290063	4	0.375663	47.7512	0.0939157	0.137783	ELFN1	163536
chr4	1008425	1008738	0.797214	0.697582	111200	235806	235809	4	0.398527	47.6987	0.0996318	0.154633	FGFRL1	2822
chr14	103986227	103986467	0.65563	0.532518	48213	103168	103171	4	0.492448	47.6233	0.123112	0.216406	CKB	2849
chr4	54960034	54960259	0.570704	0.405363	113913	241483	241486	4	0.661362	47.3678	0.165341	0.199506	GSX2	-6101
chr11	2322500	2322618	0.618814	0.533806	24471	51816	51820	5	0.425044	47.3353	0.0850088	0.162563	C11orf21	584
chr6	15244618	15244878	0.386926	0.275513	125433	266115	266118	4	0.445651	47.2538	0.111413	0.168703	JARID2	-1779
chr6	30140145	30140366	0.435785	0.353119	126488	269637	269641	5	0.413332	47.1847	0.0826663	0.142447	TRIM10	-11545
chr13	111522651	111522985	0.175345	0.120067	43049	92198	92202	5	0.276388	47.1372	0.0552775	0.0920483	ING1	155459
chr21	36399146	36399540	0.261767	0.164545	98733	209832	209835	4	0.388888	47.1047	0.097222	0.197094	RUNX1-IT1	12380
chr12	52473422	52473731	0.950209	0.898634	35219	75274	75277	4	0.206301	47.0637	0.0515753	0.118852	C12orf44	9819
chr12	50426531	50427095	0.367399	0.217263	35036	74848	74851	4	0.600543	46.8716	0.150136	0.182275	RACGAP1	-7506
chr19	3671903	3672411	0.586852	0.479468	75764	161025	161028	4	0.429535	46.8295	0.107384	0.22163	PIP5K1C	28320
chr22	22598937	22599332	0.596273	0.651151	100609	213451	213454	4	0.219512	46.7957	-0.054878	-0.0728792	VPREB1	-65
chr1	36948313	36948981	0.615293	0.503343	6166	12462	12465	4	0.447801	46.6773	0.11195	0.207828	CSF3R	268
chr6	90312083	90312567	0.878425	0.816675	129762	280906	280910	5	0.308746	46.6382	0.0617491	0.113331	LYRM2	36149
chr11	1483099	1483390	0.849249	0.762978	24153	50983	50986	4	0.345083	46.6103	0.0862708	0.153859	MOB2	18870
chr16	28270238	28270754	0.60368	0.546852	57427	121973	121977	5	0.284143	46.5449	0.0568287	0.170876	SBK1	-33344
chr11	65409760	65410126	0.362328	0.268963	28313	60500	60503	4	0.373462	46.463	0.0933654	0.123519	SIPA1	4365
chr16	67270593	67271174	0.628739	0.533748	59497	126135	126139	5	0.474956	46.2389	0.0949912	0.127682	TMEM208	9868
chr1	10757892	10758237	0.503641	0.611992	2889	5948	5951	4	0.433403	46.0371	-0.108351	-0.245204	CASZ1	98642
chr2	219696472	219696695	0.81543	0.747556	92455	196311	196315	5	0.339368	45.868	0.0678735	0.0840359	PRKAG3	-72
chr2	85553759	85554079	0.242099	0.303007	87703	186615	186618	4	0.243632	45.8475	-0.060908	-0.116352	TGOLN2	1500
chr4	1642054	1642257	0.761933	0.61227	111501	236481	236484	4	0.598651	45.8072	0.149663	0.201267	FAM53A	43832
chr2	220309434	220309818	0.871292	0.789141	92628	196717	196720	4	0.328605	45.6897	0.0821512	0.16362	SPEG	9926
chr4	40337262	40337443	0.881822	0.816881	113572	240765	240768	4	0.259766	45.6884	0.0649415	0.121267	CHRNA9	-116
chr1	47656003	47656423	0.125665	0.237045	7262	14860	14863	4	0.445516	45.6404	-0.111379	-0.451435	PDZK1IP1	-442
chr10	5523060	5523276	0.760934	0.598217	16381	34092	34096	5	0.813589	45.6351	0.162718	0.28018	CALML5	18365
chr22	50725470	50725817	0.547608	0.350802	103160	218706	218709	4	0.787224	45.5734	0.196806	0.247521	MAPK11	-16865
chr22	29729206	29729347	0.863984	0.792193	101056	214370	214373	4	0.287164	45.55	0.0717911	0.189346	RASL10A	-17529
chr7	48129797	48130197	0.228941	0.161933	136679	296332	296336	5	0.335042	45.5452	0.0670084	0.164358	UPP1	1642
chr3	193587264	193587939	0.73676	0.582244	110351	234020	234024	5	0.772579	45.4865	0.154516	0.336592	HES1	-266329
chr3	118892068	118892330	0.384764	0.267791	107519	227908	227911	4	0.467892	45.37	0.116973	0.170144	UPK1B	-226
chr11	68779553	68780136	0.839102	0.781033	29102	62390	62394	5	0.290345	45.3664	0.0580691	0.142012	MRGPRF	1005
chr7	129007916	129008407	0.425608	0.498439	140061	303617	303620	4	0.291327	45.169	-0.0728317	-0.0890644	FAM40B	-66112
chr12	41582017	41582362	0.350979	0.247527	34541	73708	73712	5	0.517259	45.1572	0.103452	0.216743	PDZRN4	-60
chr6	43612756	43612980	0.304809	0.232679	128746	278671	278674	4	0.288519	45.1486	0.0721296	0.130322	RSPH9	101
chr17	1085056	1085475	0.743944	0.63355	62978	133163	133166	4	0.441575	45.1351	0.110394	0.259602	ABR	-2135
chr10	134536030	134536498	0.777768	0.714141	22974	48069	48073	5	0.318134	45.0235	0.0636268	0.0991045	NKX6-2	63273
chr10	114135978	114136073	0.287427	0.345814	21267	44397	44400	4	0.233547	44.8182	-0.0583868	-0.119888	ACSL5	70
chr10	76572932	76573506	0.487661	0.391816	19185	39995	39998	4	0.383378	44.7824	0.0958446	0.161271	KAT6B	-13160
chr11	124621829	124622444	0.494109	0.387671	31912	68299	68303	5	0.532191	44.753	0.106438	0.131467	VSIG2	-28
chr20	33762474	33762943	0.737475	0.626794	96184	204161	204164	4	0.442726	44.745	0.110681	0.179328	PROCR	2935
chr6	42145851	42146143	0.363699	0.266741	128533	278192	278195	4	0.387832	44.5292	0.096958	0.241143	GUCA1B	16697
chr2	128458240	128458401	0.212789	0.122746	89692	190585	190588	4	0.360172	44.5068	0.0900429	0.158141	SFT2D3	-276
chr16	85433309	85433718	0.899732	0.819858	60895	128947	128950	4	0.319498	44.4872	0.0798745	0.214689	KIAA0182	-213410
chr19	50059750	50060306	0.808479	0.728949	81908	174507	174511	5	0.397648	44.4238	0.0795295	0.163285	NOSIP	23775
chr5	131408121	131408461	0.799032	0.714052	120916	256842	256845	4	0.339921	44.3208	0.0849802	0.132835	CSF2	-1194
chr14	105793879	105794185	0.764739	0.688203	48758	104258	104261	4	0.306142	44.2768	0.0765356	0.171316	PACS2	13280
chr5	493262	493893	0.566299	0.441225	117157	248616	248620	5	0.625368	44.261	0.125074	0.225457	SLC9A3	30971
chr15	40571997	40572794	0.293829	0.207852	50068	106837	106841	5	0.429881	44.2251	0.0859761	0.14967	PLCB2	27778
chr11	67325980	67326225	0.130644	0.0763693	28810	61764	61768	5	0.271376	44.0637	0.0542751	0.0827621	GSTP1	-24963
chr5	33984559	33984930	0.710636	0.642035	118739	251846	251850	5	0.343006	44.0003	0.0686011	0.133179	SLC45A2	35
chr1	110082294	110082924	0.785115	0.675497	9134	19058	19061	4	0.438471	43.8802	0.109618	0.19748	GPR61	115
chr19	617133	617432	0.526143	0.346109	74461	158334	158337	4	0.720136	43.5948	0.180034	0.247643	POLRMT	16285
chr5	43034043	43034529	0.425747	0.312283	118995	252451	252454	4	0.453855	43.5508	0.113464	0.140753	C5orf39	6161
chr11	1902923	1903333	0.442664	0.317753	24291	51298	51301	4	0.499641	43.5458	0.12491	0.167404	LSP1	16733
chr11	59323318	59323675	0.351112	0.254095	27227	57924	57928	5	0.48508	43.5397	0.0970161	0.150179	OR4D9	41111
chr19	579192	579592	0.770361	0.678189	74439	158292	158295	4	0.368688	43.4815	0.0921721	0.132598	BSG	6855
chr15	43809510	43810131	0.320735	0.214063	50432	107696	107699	4	0.426687	43.4709	0.106672	0.178286	MAP1A	15
chr6	28554157	28554373	0.345859	0.270984	126140	267855	267859	5	0.374379	43.4484	0.0748759	0.123602	SCAND3	847
chr16	87739377	87739453	0.875888	0.786559	61511	130141	130144	4	0.357316	43.4383	0.0893291	0.134159	JPH3	102916
chr19	5915037	5915494	0.686291	0.627419	76379	162312	162315	4	0.235489	43.4278	0.0588723	0.1386	CAPS	1073
chr7	1018384	1018603	0.834889	0.740072	133424	288880	288883	4	0.379267	43.3716	0.0948168	0.175887	COX19	-3259
chr1	10707917	10708091	0.208251	0.280683	2850	5876	5880	5	0.362161	43.3394	-0.0724322	-0.187403	CASZ1	148703
chr17	60744606	60744836	0.84989	0.758737	69008	146481	146484	4	0.364612	43.1899	0.0911531	0.114596	MRC2	39959
chr12	120151527	120151706	0.296409	0.356754	38298	81967	81970	4	0.241381	43.1597	-0.0603452	-0.0845525	PRKAB1	45856
chr1	41350014	41350406	0.226785	0.147796	6586	13384	13388	5	0.394945	43.0937	0.078989	0.126827	CITED4	-22192
chr17	45773468	45773857	0.577033	0.513358	67874	143952	143956	5	0.318372	43.0755	0.0636745	0.0815485	TBKBP1	1033
chr19	1230768	1231292	0.702756	0.583142	74789	159001	159004	4	0.478459	43.0645	0.119615	0.203203	C19orf26	6960
chr7	630473	630914	0.37033	0.238686	133214	288393	288397	5	0.658223	43.04	0.131645	0.178977	PDGFA	-71213
chr7	2044499	2044787	0.844613	0.773998	134020	290291	290294	4	0.282459	43.0355	0.0706147	0.0820619	MAD1L1	227940
chr8	10261798	10262221	0.568367	0.467784	143693	310861	310865	5	0.502915	43.0163	0.100583	0.151682	PRSS55	-121046
chr2	219252533	219252818	0.537361	0.394644	92401	196195	196198	4	0.570867	43.006	0.142717	0.164666	SLC11A1	5924
chr15	32933661	32934185	0.337754	0.257264	49793	106234	106238	5	0.402447	42.9947	0.0804894	0.105815	SCG5	53
chr5	2206790	2207121	0.725066	0.593283	117882	250203	250206	4	0.527132	42.8484	0.131783	0.250194	IRX4	-324076
chr13	113705501	113706102	0.874828	0.788946	43596	93402	93405	4	0.343529	42.7555	0.0858822	0.19953	F7	-54303
chr7	101768610	101768874	0.68788	0.743587	139175	301789	301792	4	0.222828	42.7396	-0.055707	-0.0949422	SH2B2	-159663
chr19	46379763	46380394	0.273534	0.219785	81152	172939	172943	5	0.268745	42.7239	0.053749	0.107409	IRF2BP1	9297
chr8	144451413	144451924	0.227609	0.115596	148879	321365	321368	4	0.448051	42.6915	0.112013	0.245587	RHPN1	644
chr17	40259264	40260053	0.417764	0.334098	67071	142064	142068	5	0.418329	42.6637	0.0836657	0.154264	DHX58	5092
chr7	2968316	2968627	0.727205	0.609614	134380	291133	291137	5	0.587952	42.5901	0.11759	0.154155	GNA12	-84513
chr12	125412894	125413164	0.190278	0.094807	39111	83732	83735	4	0.381885	42.5877	0.0954711	0.177317	UBC	-13442
chr17	6358363	6358599	0.522413	0.425775	63816	135046	135049	4	0.386551	42.557	0.0966377	0.131113	FAM64A	10746
chr2	218843229	218843735	0.203697	0.0981197	92327	196056	196059	4	0.422308	42.5304	0.105577	0.252701	TNS1	-34686
chr17	79000564	79001080	0.463309	0.38651	71343	151428	151432	5	0.383994	42.4872	0.0767988	0.127896	BAIAP2	-8125
chr18	44099028	44099340	0.768124	0.706543	73223	155866	155870	5	0.307905	42.4714	0.061581	0.156946	LOXHD1	137812
chr4	3417371	3418070	0.773022	0.704657	111931	237385	237389	5	0.341827	42.3506	0.0683654	0.107331	HGFAC	-26005
chr1	178455607	178456270	0.613583	0.49337	12167	25571	25575	5	0.601064	42.2822	0.120213	0.214845	C1orf49	-26273
chr17	1509883	1510080	0.863594	0.812826	63093	133386	133390	5	0.253837	42.1104	0.0507673	0.0804042	SLC43A2	22148
chr13	99629970	99630505	0.674742	0.571672	42544	91162	91166	5	0.515348	42.0814	0.10307	0.171312	DOCK9	108422
chr11	65321226	65321806	0.759288	0.649255	28260	60358	60361	4	0.440132	42.0232	0.110033	0.179625	LTBP3	4183
chr1	33231070	33231272	0.476778	0.357524	5793	11667	11670	4	0.477017	41.9863	0.119254	0.238091	S100PBP	-52005
chr16	2132245	2132723	0.30362	0.225998	55372	117987	117990	4	0.310489	41.8975	0.0776224	0.122651	TSC2	34494
chr2	169658881	169659121	0.700586	0.57806	90847	192744	192747	4	0.490104	41.8366	0.122526	0.214967	NOSTRIN	110
chr6	33245990	33246094	0.305302	0.233869	127548	275745	275749	5	0.357165	41.8056	0.071433	0.12815	B3GALT4	1125
chr7	1970648	1971467	0.836134	0.773133	133965	290153	290157	5	0.315008	41.7664	0.0630017	0.0886319	ELFN1	222260
chr12	52579502	52579837	0.766624	0.632392	35240	75302	75305	4	0.536926	41.7377	0.134232	0.196642	KRT80	6114
chr2	241458886	241459227	0.319632	0.209659	94368	200046	200049	4	0.439892	41.7329	0.109973	0.140245	ANKMY1	38348
chr6	11044877	11044974	0.164594	0.101188	125209	265738	265741	4	0.253623	41.6771	0.0634056	0.106709	ELOVL2	-302
chr12	110035743	110036143	0.543619	0.461785	37572	80353	80356	4	0.327336	41.6441	0.0818341	0.224894	MVK	24443
chr8	143761503	143761811	0.196249	0.117202	148661	320901	320905	5	0.395233	41.6375	0.0790465	0.1014	PSCA	-217
chr1	11708292	11708949	0.570795	0.475821	3041	6195	6198	4	0.379896	41.5762	0.094974	0.241143	FBXO2	6267
chr12	57410233	57410788	0.841985	0.781836	35971	76874	76878	5	0.300742	41.5645	0.0601485	0.150822	TAC3	-167
chr4	959998	960520	0.831625	0.745962	111162	235689	235692	4	0.34265	41.5543	0.0856626	0.144809	DGKQ	7085
chr20	1471884	1472098	0.709523	0.761418	94995	201415	201418	4	0.207579	41.5169	-0.0518948	-0.17348	SIRPB2	242
chr11	70023032	70023240	0.398126	0.304792	29314	62877	62880	4	0.373334	41.4949	0.0933336	0.110897	FADD	-26133
chr7	2119076	2119608	0.80461	0.74008	134068	290413	290417	5	0.32265	41.4867	0.06453	0.171145	MAD1L1	153241
chr11	118016692	118017101	0.202747	0.141497	31306	67106	67110	5	0.306249	41.4518	0.0612498	0.276668	SCN4B	6733
chr17	27899465	27899966	0.536418	0.428963	65809	139408	139411	4	0.429822	41.4043	0.107455	0.165401	TP53I13	3977
chr3	61235829	61236016	0.301491	0.185457	106488	225831	225834	4	0.464138	41.2887	0.116035	0.15049	FHIT	1210
chr19	19221316	19221574	0.343617	0.248864	78761	167671	167674	4	0.379013	41.0993	0.0947532	0.152421	TMEM161A	27822
chr6	33943662	33943929	0.486812	0.338736	127728	276645	276648	4	0.592303	41.0728	0.148076	0.165296	GRM4	157840
chr5	42944030	42944494	0.271573	0.192397	118971	252387	252390	4	0.316706	41.0068	0.0791765	0.12618	C5orf39	96185
chr17	44896748	44897024	0.687111	0.581121	67812	143830	143833	4	0.423959	40.9454	0.10599	0.138994	WNT3	-804
chr11	60623144	60623592	0.575733	0.467093	27315	58095	58098	4	0.43456	40.9346	0.10864	0.147358	PTGDR2	76
chr4	1719983	1720439	0.656972	0.711925	111526	236535	236538	4	0.219811	40.8941	-0.0549528	-0.156631	TMEM129	2873
chr7	27253521	27254071	0.590281	0.48383	135605	294117	294120	4	0.425801	40.8311	0.10645	0.161075	HOXA13	-14071
chr1	9099281	9099754	0.888961	0.82309	2568	5351	5354	4	0.263486	40.7199	0.0658714	0.084874	SLC2A7	-13114
chr17	78079608	78079768	0.18709	0.0952533	71021	150737	150740	4	0.367348	40.6259	0.0918369	0.192946	GAA	4333
chr19	281291	281467	0.778775	0.666967	74293	158023	158026	4	0.44723	40.1611	0.111808	0.165052	PPAP2C	9790
chr6	33866109	33866316	0.749362	0.665854	127711	276603	276606	4	0.334036	39.9486	0.0835089	0.169774	MLN	-94420
chr7	32802477	32802765	0.653201	0.514609	135908	294741	294744	4	0.554366	39.611	0.138592	0.233356	FKBP9	-194384
chr10	88717364	88717623	0.777353	0.659919	19811	41035	41038	4	0.469735	39.5264	0.117434	0.171656	MMRN2	-69
chr17	8218709	8219313	0.190028	0.112459	64300	136312	136315	4	0.310279	39.4691	0.0775698	0.127103	ARHGEF15	5455
chr19	807147	807355	0.367888	0.242457	74565	158529	158532	4	0.501724	39.4281	0.125431	0.22422	PTBP1	9859
chr15	93614758	93615146	0.11339	0.0610302	53594	114129	114132	4	0.209439	39.3691	0.0523598	0.0843119	RGMA	2264
chr11	43604527	43604860	0.356968	0.297148	26371	56220	56223	4	0.239279	39.2855	0.0598198	0.135805	HSD17B12	-97449
chr2	86038423	86038802	0.323838	0.248984	87793	186822	186825	4	0.299416	39.2825	0.074854	0.140157	ATOH8	57704
chr17	80943851	80944193	0.528785	0.411293	72301	153681	153684	4	0.469966	38.8841	0.117492	0.126531	B3GNTL1	65664
chr17	66195804	66196267	0.371883	0.422758	69406	147311	147314	4	0.203501	38.7469	-0.0508752	-0.109847	AMZ2	-48109
chr1	156863129	156863732	0.34034	0.247523	11192	23535	23538	4	0.371267	38.5383	0.0928168	0.225719	PEAR1	-92
chr1	1293868	1294140	0.218926	0.164672	412	947	950	4	0.217017	38.525	0.0542542	0.128361	MXRA8	-89
chr19	12707809	12708229	0.8193	0.70859	77464	164863	164866	4	0.442836	38.4844	0.110709	0.13385	ZNF490	13604
chr7	4242769	4243286	0.741991	0.582652	134478	291350	291353	4	0.637359	38.3749	0.15934	0.346586	FOXK1	-478902
chr1	1065864	1066277	0.682641	0.58261	225	490	493	4	0.400124	38.3527	0.100031	0.150454	C1orf159	-14335
chr11	67206263	67206434	0.811338	0.716976	28766	61642	61645	4	0.377451	38.1266	0.0943627	0.132746	PTPRCAP	-1196
chr6	36645500	36645886	0.174065	0.227917	128054	277293	277296	4	0.21541	38.1114	-0.0538526	-0.148934	CDKN1A	1456
chr19	45417526	45417793	0.420756	0.315203	80910	172383	172386	4	0.422215	38.0265	0.105554	0.135489	APOC1	-261
chr5	1052540	1052919	0.370776	0.443507	117385	249066	249069	4	0.290921	38.0117	-0.0727303	-0.124228	NKD2	43562
chr8	21924859	21925182	0.79793	0.721688	144303	311969	311972	4	0.304966	38.0012	0.0762414	0.127031	EPB49	12693
chr1	228346014	228346347	0.787098	0.673882	14548	30345	30348	4	0.452863	37.997	0.113216	0.133017	IBA57	-7248
chr6	138200136	138200387	0.762424	0.685334	130970	283649	283652	4	0.308361	37.9372	0.0770902	0.1219	TNFAIP3	11681
chr1	117076803	117077219	0.85376	0.792604	9591	20099	20102	4	0.244624	37.8842	0.0611561	0.145408	CD58	36704
chr7	98424185	98424445	0.171168	0.240015	138577	300359	300362	4	0.275388	37.5356	-0.0688469	-0.113559	TMEM130	43358
chr1	111022652	111023201	0.87441	0.809266	9268	19338	19341	4	0.260576	37.4618	0.065144	0.17346	PROK1	29139
chr1	2365064	2365763	0.772047	0.687278	1005	2267	2270	4	0.339079	37.3629	0.0847697	0.108633	PEX10	-21404
chr1	227170436	227170663	0.849044	0.754296	14417	30060	30063	4	0.378992	37.237	0.094748	0.135323	ADCK3	42612
chr1	205537752	205537877	0.190432	0.130612	13351	27876	27879	4	0.239281	37.1871	0.0598203	0.0993091	MFSD4	-297
chr2	236579780	236580208	0.471495	0.37525	93547	198479	198482	4	0.384978	37.1451	0.0962445	0.200693	AGAP1	177261
chr14	75447512	75447888	0.604871	0.492273	46324	99355	99358	4	0.450393	36.9865	0.112598	0.189179	EIF2B2	-21912
chr11	1309892	1310358	0.818903	0.729122	24072	50797	50800	4	0.359125	36.9385	0.0897813	0.17113	TOLLIP	20767
chr14	94983863	94984381	0.534854	0.407607	47195	101091	101094	4	0.508987	36.9349	0.127247	0.168348	SERPINA12	59
chr19	49685912	49686254	0.693327	0.577036	81813	174302	174305	4	0.465165	36.9224	0.116291	0.186429	TRPM4	25067
chr2	236721472	236721826	0.749671	0.632679	93571	198525	198528	4	0.46797	36.7765	0.116993	0.247448	AGAP1	318916
chr4	119948360	119948542	0.751597	0.668733	115197	244438	244441	4	0.331456	36.7454	0.082864	0.147417	MYOZ2	-108488
chr6	148881126	148881461	0.286074	0.214181	131220	284267	284270	4	0.287572	36.7302	0.0718931	0.196137	UST	-186977
chr6	28911873	28912166	0.159075	0.0957618	126220	268250	268253	4	0.253251	36.6882	0.0633128	0.145848	TRIM27	-20252
chr2	11924984	11925375	0.316655	0.228019	84629	180319	180322	4	0.354544	36.6302	0.0886359	0.106927	LPIN1	38440
chr6	34024220	34024479	0.208573	0.131917	127753	276689	276692	4	0.306623	36.5983	0.0766557	0.110674	GRM4	77286
chr6	30540624	30540994	0.789992	0.725833	126572	270241	270244	4	0.256638	36.4611	0.0641595	0.126536	ABCF1	1639
chr11	865575	865988	0.476591	0.377581	23886	50328	50331	4	0.396041	36.3695	0.0990103	0.142994	TSPAN4	22958
chr17	76899257	76899627	0.826281	0.747937	70688	150020	150023	4	0.313375	36.3127	0.0783437	0.13737	TIMP2	22030
chr7	1733976	1734325	0.765044	0.688044	133845	289879	289882	4	0.308001	36.2897	0.0770002	0.118657	ELFN1	-14647
chr14	89493095	89493561	0.364748	0.29856	46751	100225	100228	4	0.264752	36.1677	0.0661881	0.14741	TTC8	202410
chr11	65352168	65352605	0.414898	0.284824	28279	60413	60416	4	0.520298	36.1083	0.130074	0.20541	EHBP1L1	8878
chr17	56565286	56565644	0.642679	0.512835	68780	145929	145932	4	0.519376	36.0606	0.129844	0.186256	HSF5	294
chr10	729570	729956	0.724949	0.617431	15879	33094	33097	4	0.430071	36.0115	0.107518	0.20381	DIP2C	5845
chr11	67895682	67896186	0.225032	0.133743	28924	62025	62028	4	0.365156	35.9854	0.091289	0.168336	CHKA	-7076
chr1	22777672	22777839	0.594822	0.485498	4539	8952	8955	4	0.437297	35.923	0.109324	0.127389	ZBTB40	-588
chr7	2677986	2678263	0.485075	0.375224	134294	290942	290945	4	0.439404	35.8686	0.109851	0.173361	TTYH3	6522
chr1	160145943	160146342	0.83662	0.749327	11424	23924	23927	4	0.349169	35.8038	0.0872923	0.26901	CASQ1	-14142
chr1	21978612	21978863	0.167649	0.0972589	4432	8757	8760	4	0.28156	35.7778	0.0703899	0.160982	RAP1GAP	-390
chr3	157812018	157812763	0.314444	0.214208	109334	231793	231796	4	0.400944	35.663	0.100236	0.203212	SHOX2	11561
chr3	50283852	50284305	0.273549	0.19065	105772	224310	224313	4	0.331594	35.4852	0.0828984	0.179405	GNAI2	10432
chr2	74663416	74663698	0.535298	0.42506	87421	186020	186023	4	0.440952	35.4586	0.110238	0.12489	RTKN	5503
chr11	116708299	116708517	0.846697	0.788563	31173	66849	66852	4	0.232535	35.3443	0.0581336	0.0752534	APOA1	-70
chr7	117119382	117119637	0.130449	0.0750241	139660	302778	302781	4	0.2217	35.2488	0.055425	0.124562	CFTR	-507
chr3	42846907	42847116	0.538376	0.429629	104991	222438	222441	4	0.43499	35.2475	0.108747	0.174056	HIGD1A	-1078
chr11	45376874	45377324	0.158376	0.103579	26542	56580	56583	4	0.21919	34.9937	0.0547974	0.1091	SYT13	-69215
chr19	2321626	2321980	0.663678	0.565783	75329	160140	160143	4	0.391579	34.8699	0.0978947	0.150598	LSM7	6811
chr12	54088760	54089486	0.412352	0.337125	35533	75890	75893	4	0.300911	34.7707	0.0752277	0.17915	ATP5G2	-19014
chr1	848379	848609	0.485935	0.362665	45	85	88	4	0.493083	34.7338	0.123271	0.149393	SAMD11	-12627
chr7	96651915	96652123	0.551087	0.427124	138461	300080	300083	4	0.49585	34.6068	0.123963	0.206832	DLX5	2124
chr5	31639699	31640216	0.394651	0.287315	118652	251664	251667	4	0.429342	34.5478	0.107335	0.170945	DROSHA	-107676
chr6	44698413	44698962	0.776495	0.693396	128910	278946	278949	4	0.332395	34.3822	0.0830987	0.240391	CDC5L	343437
chr3	194014481	194015171	0.18645	0.107372	110399	234112	234115	4	0.316311	34.3651	0.0790776	0.149776	CPN2	57231
chr11	57117162	57117666	0.425101	0.346609	27056	57586	57589	4	0.31397	34.2778	0.0784926	0.146342	P2RX3	11573
chr11	61248435	61248818	0.740163	0.673186	27396	58301	58304	4	0.267905	34.247	0.0669764	0.103982	SDHAF2	51030
chr11	2397784	2397977	0.844137	0.785468	24491	51874	51877	4	0.234675	34.2451	0.0586688	0.0800456	CD81	-666
chr7	1952518	1952807	0.851448	0.78361	133950	290122	290125	4	0.271354	34.1168	0.0678386	0.109845	ELFN1	203865
chr19	47507399	47507691	0.394007	0.245103	81325	173305	173308	4	0.595615	34.0745	0.148904	0.223477	NPAS1	-16598
chr11	121297557	121297943	0.52946	0.445783	31693	67927	67930	4	0.334707	34.0278	0.0836768	0.167146	SORL1	-25162
chr8	21916802	21917015	0.696074	0.607181	144297	311959	311962	4	0.355571	33.9229	0.0888929	0.143328	EPB49	4581
chr7	152063901	152064079	0.829729	0.769676	141499	306497	306500	4	0.24021	33.8576	0.0600525	0.0994226	MLL3	69100
chr12	109273766	109273999	0.850255	0.79553	37501	80193	80196	4	0.218904	33.8377	0.0547259	0.0733318	DAO	544
chr15	93129807	93130167	0.790777	0.693793	53536	114025	114028	4	0.387936	33.8056	0.0969839	0.142019	FAM174B	69044
chr10	670562	671007	0.170106	0.100173	15850	33033	33036	4	0.27973	33.7901	0.0699325	0.110629	DIP2C	64823
chr5	126564606	126565042	0.142884	0.0792985	120811	256589	256592	4	0.25434	33.7422	0.0635851	0.224023	MEGF10	-61632
chr3	15311021	15311269	0.19406	0.260986	104178	220729	220732	4	0.267706	33.7251	-0.0669264	-0.0966886	SH3BP5	62959
chr2	175208588	175208761	0.181386	0.118176	91128	193335	193338	4	0.252841	33.7161	0.0632101	0.183535	SP9	8854
chr19	384036	384408	0.728118	0.605495	74332	158100	158103	4	0.490494	33.5825	0.122624	0.244519	THEG	-8209
chr16	70473316	70473841	0.265325	0.210023	59899	127052	127055	4	0.221207	33.5024	0.0553019	0.143336	ST3GAL2	-588
chr16	31117067	31117318	0.119669	0.170194	58035	123283	123286	4	0.202101	33.4991	-0.0505251	-0.105118	BCKDK	-2469
chr1	28917964	28918475	0.817243	0.752412	5384	10827	10830	4	0.259325	33.4721	0.0648312	0.185835	RAB42	-787
chr16	88448143	88448561	0.777364	0.681013	61789	130688	130691	4	0.385401	33.3942	0.0963502	0.158921	ZNF469	-45527
chr12	49783072	49783222	0.741451	0.649922	34951	74652	74655	4	0.366114	33.3152	0.0915286	0.190612	SPATS2	22459
chr19	1818466	1818886	0.837486	0.762621	75097	159652	159655	4	0.299459	33.1311	0.0748648	0.11796	ATP8B3	-6477
chr18	10032278	10032765	0.70972	0.626227	72600	154405	154408	4	0.333969	33.1184	0.0834922	0.113911	VAPA	118567
chr16	88233786	88234166	0.874659	0.808345	61731	130578	130581	4	0.265255	33.1008	0.0663138	0.117838	BANP	248938
chr7	2294658	2295131	0.74662	0.665806	134159	290609	290612	4	0.323256	33.0994	0.080814	0.125291	NUDT1	13038
chr5	139080952	139081136	0.339318	0.249106	121520	258176	258179	4	0.360847	33.0785	0.0902117	0.111995	CXXC5	52743
chr1	228246632	228247135	0.430012	0.306741	14517	30258	30261	4	0.493084	33.053	0.123271	0.168042	ARF1	-23477

## Sheet: Table S5. disc. at birth ontol
Table S5. GOrilla-generated significant ontologies related to probes that are significantly discordant at birth.
Biological Process
GO Term	Description	FDR q value
GO:0016070	RNA metabolic process	3.84e-06
GO:0090304	nucleic acid metabolic process	1.11e-05
GO:0031323	regulation of cellular metabolic process	3.92e-05
GO:0044260	cellular macromolecule metabolic process	3.99e-05
GO:0019219	regulation of nucleobase-containing compound metabolic process	3.21e-05
GO:0006139	nucleobase-containing compound metabolic process	3.2e-05
GO:2000112	regulation of cellular macromolecule biosynthetic process	2.96e-05
GO:0080090	regulation of primary metabolic process	3.64e-05
GO:0009889	regulation of biosynthetic process	3.75e-05
GO:0051171	regulation of nitrogen compound metabolic process	4.03e-05
GO:0031326	regulation of cellular biosynthetic process	3.76e-05
GO:0010556	regulation of macromolecule biosynthetic process	5.75e-05
GO:0034641	cellular nitrogen compound metabolic process	6.19e-05
GO:0006807	nitrogen compound metabolic process	9.91e-05
GO:0010468	regulation of gene expression	0.000165
GO:0019222	regulation of metabolic process	0.00021
GO:0016071	mRNA metabolic process	0.000234
GO:0006402	mRNA catabolic process	0.000408
GO:0044237	cellular metabolic process	0.000537
GO:0043170	macromolecule metabolic process	0.000585
GO:0032774	RNA biosynthetic process	0.000645
GO:0000956	nuclear-transcribed mRNA catabolic process	0.000939
GO:0051252	regulation of RNA metabolic process	0.00115
GO:0006401	RNA catabolic process	0.00127
GO:0009987	cellular process	0.00128
GO:0050794	regulation of cellular process	0.00165
GO:0044238	primary metabolic process	0.00217
GO:0008152	metabolic process	0.00262
GO:0006355	regulation of transcription, DNA-dependent	0.00271
GO:0009059	macromolecule biosynthetic process	0.00275
GO:0060255	regulation of macromolecule metabolic process	0.00321
GO:2001141	regulation of RNA biosynthetic process	0.00509
GO:0034645	cellular macromolecule biosynthetic process	0.00495
GO:0006396	RNA processing	0.0092
GO:0032673	regulation of interleukin-4 production	0.0103
GO:0006351	transcription, DNA-dependent	0.011
GO:0009058	biosynthetic process	0.0108
GO:0006357	regulation of transcription from RNA polymerase II promoter	0.0126
GO:0048523	negative regulation of cellular process	0.0159
GO:0043408	regulation of MAPK cascade	0.0157
GO:2001179	regulation of interleukin-10 secretion	0.0176
GO:0050789	regulation of biological process	0.0173
GO:0009057	macromolecule catabolic process	0.0191
GO:0009892	negative regulation of metabolic process	0.0201
GO:0006325	chromatin organization	0.0207
GO:0044265	cellular macromolecule catabolic process	0.0248
GO:0006397	mRNA processing	0.0362
GO:0031324	negative regulation of cellular metabolic process	0.0377
GO:0044249	cellular biosynthetic process	0.0412
GO:0006996	organelle organization	0.0409
GO:0010605	negative regulation of macromolecule metabolic process	0.0411
GO:0051552	flavone metabolic process	0.0421

## Sheet: Table S6. disc at 18m ontol.
Table S6. GOrilla-generated significant ontologies related to probes that are significantly discordant at 18 months
Biological Process
GO Term	Description	FDR q-value
GO:0044260	cellular macromolecule metabolic process	8.87e-09
GO:0090304	nucleic acid metabolic process	3.59e-08
GO:0006139	nucleobase-containing compound metabolic process	4.25e-08
GO:0016070	RNA metabolic process	6.49e-08
GO:0043170	macromolecule metabolic process	1.43e-07
GO:0006807	nitrogen compound metabolic process	2.58e-07
GO:0034641	cellular nitrogen compound metabolic process	2.46e-07
GO:2000112	regulation of cellular macromolecule biosynthetic process	4.13e-07
GO:0010468	regulation of gene expression	4.82e-07
GO:0016071	mRNA metabolic process	5.32e-07
GO:0031323	regulation of cellular metabolic process	1.15e-06
GO:0010556	regulation of macromolecule biosynthetic process	2.3e-06
GO:0031326	regulation of cellular biosynthetic process	2.32e-06
GO:0051252	regulation of RNA metabolic process	2.59e-06
GO:0032774	RNA biosynthetic process	2.44e-06
GO:0006355	regulation of transcription, DNA-dependent	3.63e-06
GO:0009889	regulation of biosynthetic process	3.5e-06
GO:2001141	regulation of RNA biosynthetic process	4.36e-06
GO:0080090	regulation of primary metabolic process	4.22e-06
GO:0019222	regulation of metabolic process	1.19e-05
GO:0060255	regulation of macromolecule metabolic process	1.14e-05
GO:0010467	gene expression	1.22e-05
GO:0006996	organelle organization	1.29e-05
GO:0009059	macromolecule biosynthetic process	3.25e-05
GO:0019219	regulation of nucleobase-containing compound metabolic process	4.41e-05
GO:0044237	cellular metabolic process	5.67e-05
GO:0034645	cellular macromolecule biosynthetic process	5.97e-05
GO:0044249	cellular biosynthetic process	5.81e-05
GO:0050789	regulation of biological process	8e-05
GO:0051171	regulation of nitrogen compound metabolic process	8.21e-05
GO:0050794	regulation of cellular process	0.000147
GO:0009058	biosynthetic process	0.000254
GO:0071840	cellular component organization or biogenesis	0.00033
GO:0016043	cellular component organization	0.00033
GO:0006397	mRNA processing	0.000364
GO:0044238	primary metabolic process	0.000472
GO:0044265	cellular macromolecule catabolic process	0.000471
GO:0051254	positive regulation of RNA metabolic process	0.000477
GO:0071842	cellular component organization at cellular level	0.00067
GO:0006351	transcription, DNA-dependent	0.000674
GO:0071841	cellular component organization or biogenesis at cellular level	0.000661
GO:0022402	cell cycle process	0.000943
GO:0008152	metabolic process	0.00105
GO:0008150	biological_process	0.00133
GO:0006401	RNA catabolic process	0.00152
GO:0031325	positive regulation of cellular metabolic process	0.00149
GO:0010605	negative regulation of macromolecule metabolic process	0.00186
GO:0065007	biological regulation	0.00213
GO:0031328	positive regulation of cellular biosynthetic process	0.00225
GO:0045893	positive regulation of transcription, DNA-dependent	0.00248
GO:0030071	regulation of mitotic metaphase/anaphase transition	0.00265
GO:0045935	positive regulation of nucleobase-containing compound metabolic process	0.00285
GO:0009057	macromolecule catabolic process	0.00361
GO:0051173	positive regulation of nitrogen compound metabolic process	0.00405
GO:0051253	negative regulation of RNA metabolic process	0.00432
GO:0009891	positive regulation of biosynthetic process	0.00443
GO:0009987	cellular process	0.00452
GO:0010557	positive regulation of macromolecule biosynthetic process	0.00525
GO:0006402	mRNA catabolic process	0.00561
GO:0031324	negative regulation of cellular metabolic process	0.00691
GO:0048523	negative regulation of cellular process	0.00713
GO:0045934	negative regulation of nucleobase-containing compound metabolic process	0.00702
GO:0009893	positive regulation of metabolic process	0.0077
GO:0045892	negative regulation of transcription, DNA-dependent	0.00931
GO:0010608	posttranscriptional regulation of gene expression	0.00969
GO:0010604	positive regulation of macromolecule metabolic process	0.0101
GO:2000113	negative regulation of cellular macromolecule biosynthetic process	0.01
GO:0006310	DNA recombination	0.0102
GO:0009892	negative regulation of metabolic process	0.0105
GO:0006357	regulation of transcription from RNA polymerase II promoter	0.0106
GO:0031327	negative regulation of cellular biosynthetic process	0.0105
GO:0010558	negative regulation of macromolecule biosynthetic process	0.0111
GO:0051172	negative regulation of nitrogen compound metabolic process	0.011
GO:0010629	negative regulation of gene expression	0.0112
GO:0051726	regulation of cell cycle	0.0113
GO:0051276	chromosome organization	0.0117
GO:0006417	regulation of translation	0.012
GO:0000375	RNA splicing, via transesterification reactions	0.0124
GO:0071103	DNA conformation change	0.0159
GO:0000377	RNA splicing, via transesterification reactions with bulged adenosine as nucleophile	0.0157
GO:0000398	nuclear mRNA splicing, via spliceosome	0.0155
GO:2001181	positive regulation of interleukin-10 secretion	0.0164
GO:0006352	DNA-dependent transcription, initiation	0.0169
GO:0009890	negative regulation of biosynthetic process	0.02
GO:0033554	cellular response to stress	0.0225
GO:2000612	regulation of thyroid-stimulating hormone secretion	0.0235
GO:0006325	chromatin organization	0.0259
GO:0051313	attachment of spindle microtubules to chromosome	0.026
GO:0010628	positive regulation of gene expression	0.0284
GO:0048519	negative regulation of biological process	0.0296
GO:0030261	chromosome condensation	0.0314
GO:0050690	regulation of defense response to virus by virus	0.0332
GO:0032268	regulation of cellular protein metabolic process	0.0342
GO:0007346	regulation of mitotic cell cycle	0.0385
GO:2000553	positive regulation of T-helper 2 cell cytokine production	0.0422
GO:2000551	regulation of T-helper 2 cell cytokine production	0.0418
GO:2000664	positive regulation of interleukin-5 secretion	0.0414
GO:2000665	regulation of interleukin-13 secretion	0.0409
GO:2000667	positive regulation of interleukin-13 secretion	0.0405
GO:2000662	regulation of interleukin-5 secretion	0.0401
GO:0006338	chromatin remodeling	0.0407
GO:0016568	chromatin modification	0.0483

## Sheet: Table S7. Sequenom PCR primers
Table S7. Sequenom PCR primers. Each primer had a T7 tag on the reverse (cagtaatacgactcactatagggagaaggct) and stabiliser (aggaagagag) on the forward strand.
								CpG site (Genome Build 37)
amplicon size	Gene	probe analysed	Annotations	assay name	LeftPrimer	RightPrimer	TaregtLength	CHR	mapinfo
345bp	NKX2-8	cg01609275	N-shore	NKX2-8_345	GGGGTAGTTATAAATTTAAGGGGTG	TTTCCAAAATACAAAAACCAAATACTC	345	14	37049091
		cg23705938	N_shore, 3'UTR					14	37049299
339bp	CYFIP1	cg11397581	Body, TSS200	CYFIP1_339	TTGTATTTATTTTGTGTTTTTTGATGG	CCCCTAACCCTCCTACAAAACC	339	15	22955729
		cg01451203	Body, TSS200					15	22955743
414bp	Intergenic	cg08514385	enhancer	cg085143785_414	TGTTTTTTTGGGTTTTTTAGAGTGA	ACAAACCCCAAATTTCTACCTTTTA	414	13	32596585
